# Supplementary material for: (E)-N-[2-(Biphenyl-4-ylvin­yl)phen­yl]furan-2-carboxamide
Source: Acta Crystallogr Sect E Struct Rep Online. 2008 Oct 25;64(Pt 11):o2210. doi: 10.1107/S1600536808034569 (PMC2959517; doi:10.1107/S1600536808034569)
Supplement: Supplementary file 1 [file e-64-o2210-sup1.cif]

##############################################################################
###                                                                        ###
###        Electronic paper (Acta Crystallographica Section E)             ###
###                                                                        ###
##############################################################################
#                                                                            #
# This CIF contains the data in a paper accepted for publication in Acta     #
# Crystallographica Section E. It conforms to the requirements of Notes      #
# for Authors for Section E, and has been peer reviewed under the auspices   #
# of the IUCr Commission on Journals.                                        #
#                                                                            #
# Full details of the Crystallographic Information File format               #
# are given in the paper "The Crystallographic Information File (CIF):       #
# a New Standard Archive File for Crystallography" by S. R. Hall, F. H.      #
# Allen and I. D. Brown [Acta Cryst. (1991), A47, 655-685].                  #
#                                                                            #
# The current version of the core CIF dictionary is obtainable from          #
# ftp://ftp.iucr.org/pub/cif_core.dic. The current version number is 2.4.    #
#                                                                            #
# Software is freely available for graphical display of the structure(s) in  #
# this CIF.  For information consult the CIF home page http://www.iucr.org/  #
# cif/home.html                                                              #
#                                                                            #
# This file may be used for bona fide research purposes within the           #
# scientific community so long as proper attribution is given to the journal # 
# article from which it was obtained.                                        #
#                                                                            #
##############################################################################
                                             
data_global
_audit_creation_method     SHELXL-97
_journal_date_recd_electronic     2008-10-14
_journal_date_accepted     2008-10-23
_journal_name_full     'Acta Crystallographica, Section E'
_journal_year     2008
_journal_volume     64
_journal_issue     11
_journal_page_first     o2210
_journal_page_last     o2210
_journal_paper_category     QO
_journal_coeditor_code     LH2714
_publ_contact_author
;
     Dr. Seik Weng Ng
     Department of Chemistry
     University of Malaya
     50603 Kuala Lumpur
     Malaysia
;
_publ_contact_author_email     seikweng@um.edu.my
_publ_contact_author_fax     '03 7967 4193'
_publ_contact_author_phone     '03 7967 6778'
_publ_section_title
;
(<i>E</i>)-<i>N</i>-[2-(Biphenyl-4-ylvinyl)phenyl]furan-2-carboxamide
;
loop_
    _publ_author_name
    _publ_author_address
    'Kee, Chin Hui'
;
     Department of Chemistry
     University of Malaya
     50603 Kuala Lumpur
     Malaysia
;
    'Thomas, Noel F.'
;
     Department of Chemistry
     University of Malaya
     50603 Kuala Lumpur
     Malaysia
;
    'Ariffin, Azhar'
;
     Department of Chemistry
     University of Malaya
     50603 Kuala Lumpur
     Malaysia
;
    'Awang, Khalijah'
;
     Department of Chemistry
     University of Malaya
     50603 Kuala Lumpur
     Malaysia
;
    'Ng, Seik Weng'
;
     Department of Chemistry
     University of Malaya
     50603 Kuala Lumpur
     Malaysia
;
data_I
_audit_creation_method     SHELXL-97
_chemical_name_systematic
;
(<i>E</i>)-<i>N</i>-[2-(Biphenyl-4-ylvinyl)phenyl]furan-2-carboxamide
;
_chemical_name_common     ?
_chemical_formula_moiety     'C25 H19 N O2'
_chemical_formula_sum     'C25 H19 N O2'
_chemical_formula_iupac     'C25 H19 N O2'
_chemical_formula_weight     365.41
_chemical_melting_point     ?
_symmetry_cell_setting     Monoclinic
_symmetry_space_group_name_H-M     'P 21/c'
_symmetry_space_group_name_Hall     '-P 2ybc'
loop_
    _symmetry_equiv_pos_as_xyz
    'x, y, z'
    '-x, y+1/2, -z+1/2'
    '-x, -y, -z'
    'x, -y-1/2, z-1/2'
_cell_length_a     10.9271(2)
_cell_length_b     19.7960(4)
_cell_length_c     8.79690(10)
_cell_angle_alpha     90.00
_cell_angle_beta     92.3740(10)
_cell_angle_gamma     90.00
_cell_volume     1901.25(6)
_cell_formula_units_Z     4
_cell_measurement_reflns_used     5580
_cell_measurement_theta_min     2.5
_cell_measurement_theta_max     28.2
_cell_measurement_temperature     100(2)
_exptl_crystal_description     Prism
_exptl_crystal_colour     Colorless
_exptl_crystal_size_max     0.40
_exptl_crystal_size_mid     0.35
_exptl_crystal_size_min     0.15
_exptl_crystal_density_diffrn     1.277
_exptl_crystal_density_meas     ?
_exptl_crystal_density_method     'not measured'
_exptl_crystal_F_000     768
_exptl_absorpt_coefficient_mu     0.081
_exptl_absorpt_correction_type     None
_exptl_absorpt_process_details     ?
_exptl_absorpt_correction_T_min     ?
_exptl_absorpt_correction_T_max     ?
_diffrn_ambient_temperature     100(2)
_diffrn_radiation_type     MoK\a
_diffrn_radiation_wavelength     0.71073
_diffrn_radiation_source     'fine-focus sealed tube'
_diffrn_radiation_monochromator     graphite
_diffrn_measurement_device_type     'Bruker SMART APEX'
_diffrn_measurement_method     \w
_diffrn_detector_area_resol_mean     ?
_diffrn_reflns_number     13179
_diffrn_reflns_av_R_equivalents     0.0224
_diffrn_reflns_av_sigmaI/netI     0.0248
_diffrn_reflns_theta_min     1.87
_diffrn_reflns_theta_max     27.50
_diffrn_reflns_theta_full     27.50
_diffrn_measured_fraction_theta_max     0.995
_diffrn_measured_fraction_theta_full     0.995
_diffrn_reflns_limit_h_min     -14
_diffrn_reflns_limit_h_max     13
_diffrn_reflns_limit_k_min     -25
_diffrn_reflns_limit_k_max     25
_diffrn_reflns_limit_l_min     -11
_diffrn_reflns_limit_l_max     11
_diffrn_standards_number     0
_diffrn_standards_interval_count     0
_diffrn_standards_interval_time     0
_diffrn_standards_decay_%     0
_reflns_number_total     4356
_reflns_number_gt     3681
_reflns_threshold_expression     I>2\s(I)
_refine_ls_structure_factor_coef     Fsqd
_refine_ls_matrix_type     full
_refine_ls_R_factor_all     0.0483
_refine_ls_R_factor_gt     0.0392
_refine_ls_wR_factor_gt     0.0988
_refine_ls_wR_factor_ref     0.1060
_refine_ls_goodness_of_fit_ref     1.038
_refine_ls_restrained_S_all     1.038
_refine_ls_number_reflns     4356
_refine_ls_number_parameters     253
_refine_ls_number_restraints     0
_refine_ls_hydrogen_treatment     constr
_refine_ls_weighting_scheme     calc
_refine_ls_weighting_details
         'calc w=1/[\s^2^(Fo^2^)+(0.0529P)^2^+0.6489P] where P=(Fo^2^+2Fc^2^)/3'
_atom_sites_solution_hydrogens     geom
_atom_sites_solution_primary     direct
_atom_sites_solution_secondary     difmap
_refine_ls_shift/su_max     0.001
_refine_ls_shift/su_mean     0.001
_refine_diff_density_max     0.302
_refine_diff_density_min     -0.247
_refine_ls_extinction_method     none
_refine_ls_extinction_coef     ?
loop_
    _atom_type_symbol
    _atom_type_description
    _atom_type_scat_dispersion_real
    _atom_type_scat_dispersion_imag
    _atom_type_scat_source
    'C' 'C' 0.0033 0.0016
                         'International Tables Vol C Tables 4.2.6.8 and 6.1.1.4'
    'H' 'H' 0.0000 0.0000
                         'International Tables Vol C Tables 4.2.6.8 and 6.1.1.4'
    'N' 'N' 0.0061 0.0033
                         'International Tables Vol C Tables 4.2.6.8 and 6.1.1.4'
    'O' 'O' 0.0106 0.0060
                         'International Tables Vol C Tables 4.2.6.8 and 6.1.1.4'
_computing_data_collection     'APEX2 (Bruker, 2007)'
_computing_cell_refinement     'SAINT (Bruker, 2007)'
_computing_data_reduction     'SAINT (Bruker, 2007)'
_computing_structure_solution     'SHELXS97 (Sheldrick, 2008)'
_computing_structure_refinement     'SHELXL97 (Sheldrick, 2008)'
_computing_molecular_graphics     'X-SEED (Barbour, 2001)'
_computing_publication_material     'publCIF (Westrip, 2008)'
loop_
    _atom_site_type_symbol
    _atom_site_label
    _atom_site_fract_x
    _atom_site_fract_y
    _atom_site_fract_z
    _atom_site_U_iso_or_equiv
    _atom_site_adp_type
    _atom_site_calc_flag
    _atom_site_refinement_flags
    _atom_site_occupancy
    _atom_site_disorder_assembly
    _atom_site_disorder_group
    O O1 0.69066(8) 0.17866(4) 0.88070(9) 0.0218(2) Uani d . 1 . .
    O O2 0.56344(8) 0.18549(4) 0.50228(9) 0.01969(19) Uani d . 1 . .
    N N1 0.52573(9) 0.25519(5) 0.70226(11) 0.0173(2) Uani d . 1 . .
    H H1 0.5441 0.2651 0.7981 0.021 Uiso calc R 1 . .
    C C1 0.76833(12) 0.13051(7) 0.93850(15) 0.0263(3) Uani d . 1 . .
    H H1A 0.8056 0.1316 1.0380 0.032 Uiso calc R 1 . .
    C C2 0.78542(12) 0.08127(7) 0.83672(16) 0.0274(3) Uani d . 1 . .
    H H2 0.8347 0.0421 0.8510 0.033 Uiso calc R 1 . .
    C C3 0.71470(11) 0.09950(6) 0.70252(15) 0.0221(3) Uani d . 1 . .
    H H3 0.7080 0.0751 0.6096 0.027 Uiso calc R 1 . .
    C C4 0.65936(11) 0.15860(6) 0.73503(13) 0.0171(2) Uani d . 1 . .
    C C5 0.57830(10) 0.20106(6) 0.63762(13) 0.0164(2) Uani d . 1 . .
    C C6 0.44068(11) 0.29656(6) 0.61664(13) 0.0168(2) Uani d . 1 . .
    C C7 0.34268(11) 0.26554(6) 0.53871(14) 0.0205(3) Uani d . 1 . .
    H H7 0.3306 0.2183 0.5488 0.025 Uiso calc R 1 . .
    C C8 0.26273(11) 0.30299(7) 0.44657(14) 0.0228(3) Uani d . 1 . .
    H H8 0.1971 0.2814 0.3914 0.027 Uiso calc R 1 . .
    C C9 0.27890(12) 0.37245(7) 0.43514(14) 0.0237(3) Uani d . 1 . .
    H H9 0.2252 0.3984 0.3707 0.028 Uiso calc R 1 . .
    C C10 0.37337(11) 0.40363(6) 0.51779(14) 0.0213(3) Uani d . 1 . .
    H H10 0.3821 0.4513 0.5114 0.026 Uiso calc R 1 . .
    C C11 0.45663(11) 0.36676(6) 0.61073(13) 0.0172(2) Uani d . 1 . .
    C C12 0.55685(11) 0.40039(6) 0.69725(13) 0.0176(2) Uani d . 1 . .
    H H12 0.6298 0.3755 0.7193 0.021 Uiso calc R 1 . .
    C C13 0.55134(11) 0.46414(6) 0.74683(13) 0.0182(2) Uani d . 1 . .
    H H13 0.4776 0.4882 0.7240 0.022 Uiso calc R 1 . .
    C C14 0.64845(11) 0.50049(6) 0.83315(13) 0.0168(2) Uani d . 1 . .
    C C15 0.61548(11) 0.55136(6) 0.93372(13) 0.0178(2) Uani d . 1 . .
    H H15 0.5313 0.5613 0.9446 0.021 Uiso calc R 1 . .
    C C16 0.70291(11) 0.58746(6) 1.01760(13) 0.0179(2) Uani d . 1 . .
    H H16 0.6778 0.6198 1.0896 0.021 Uiso calc R 1 . .
    C C17 0.82804(11) 0.57700(6) 0.99805(13) 0.0173(2) Uani d . 1 . .
    C C18 0.86116(11) 0.52600(6) 0.89750(13) 0.0185(2) Uani d . 1 . .
    H H18 0.9454 0.5175 0.8830 0.022 Uiso calc R 1 . .
    C C19 0.77344(11) 0.48767(6) 0.81860(13) 0.0184(2) Uani d . 1 . .
    H H19 0.7984 0.4523 0.7539 0.022 Uiso calc R 1 . .
    C C20 0.91995(11) 0.62106(6) 1.07784(13) 0.0177(2) Uani d . 1 . .
    C C21 1.02722(11) 0.64044(6) 1.00799(14) 0.0204(3) Uani d . 1 . .
    H H21 1.0433 0.6235 0.9098 0.025 Uiso calc R 1 . .
    C C22 1.11036(11) 0.68399(6) 1.07977(14) 0.0224(3) Uani d . 1 . .
    H H22 1.1832 0.6962 1.0312 0.027 Uiso calc R 1 . .
    C C23 1.08758(12) 0.70986(7) 1.22235(15) 0.0237(3) Uani d . 1 . .
    H H23 1.1436 0.7405 1.2706 0.028 Uiso calc R 1 . .
    C C24 0.98214(13) 0.69059(7) 1.29408(15) 0.0274(3) Uani d . 1 . .
    H H24 0.9665 0.7078 1.3922 0.033 Uiso calc R 1 . .
    C C25 0.89957(11) 0.64639(7) 1.22295(14) 0.0234(3) Uani d . 1 . .
    H H25 0.8282 0.6332 1.2735 0.028 Uiso calc R 1 . .
loop_
    _atom_site_aniso_label
    _atom_site_aniso_U_11
    _atom_site_aniso_U_22
    _atom_site_aniso_U_33
    _atom_site_aniso_U_12
    _atom_site_aniso_U_13
    _atom_site_aniso_U_23
    O1 0.0244(4) 0.0254(5) 0.0155(4) -0.0007(4) -0.0020(3) 0.0003(3)
    O2 0.0252(4) 0.0194(4) 0.0144(4) 0.0002(3) -0.0003(3) -0.0011(3)
    N1 0.0219(5) 0.0164(5) 0.0134(4) -0.0005(4) -0.0018(4) -0.0020(4)
    C1 0.0239(6) 0.0339(7) 0.0208(6) 0.0012(5) -0.0029(5) 0.0074(5)
    C2 0.0232(6) 0.0279(7) 0.0311(7) 0.0034(5) 0.0011(5) 0.0086(6)
    C3 0.0225(6) 0.0205(6) 0.0236(6) -0.0005(5) 0.0026(5) -0.0004(5)
    C4 0.0184(5) 0.0181(6) 0.0148(5) -0.0039(4) 0.0013(4) 0.0001(4)
    C5 0.0177(5) 0.0147(5) 0.0168(5) -0.0036(4) 0.0020(4) 0.0009(4)
    C6 0.0195(5) 0.0177(6) 0.0133(5) 0.0009(4) 0.0010(4) -0.0010(4)
    C7 0.0231(6) 0.0183(6) 0.0202(6) -0.0015(5) 0.0011(5) -0.0032(5)
    C8 0.0209(6) 0.0283(7) 0.0189(6) -0.0029(5) -0.0021(5) -0.0039(5)
    C9 0.0242(6) 0.0278(7) 0.0188(6) 0.0017(5) -0.0037(5) 0.0041(5)
    C10 0.0252(6) 0.0188(6) 0.0198(6) -0.0007(5) 0.0005(5) 0.0030(5)
    C11 0.0199(5) 0.0188(6) 0.0131(5) -0.0010(4) 0.0019(4) 0.0003(4)
    C12 0.0188(5) 0.0180(6) 0.0161(5) -0.0009(4) 0.0008(4) 0.0025(4)
    C13 0.0188(5) 0.0178(6) 0.0177(6) -0.0010(4) 0.0002(4) 0.0016(4)
    C14 0.0202(6) 0.0132(5) 0.0170(5) -0.0014(4) -0.0006(4) 0.0035(4)
    C15 0.0175(5) 0.0156(5) 0.0205(6) 0.0002(4) 0.0015(4) 0.0028(4)
    C16 0.0215(6) 0.0131(5) 0.0191(6) 0.0003(4) 0.0023(4) 0.0006(4)
    C17 0.0200(6) 0.0149(5) 0.0167(5) -0.0002(4) -0.0007(4) 0.0035(4)
    C18 0.0176(5) 0.0181(6) 0.0198(6) 0.0022(4) 0.0001(4) 0.0023(5)
    C19 0.0228(6) 0.0147(5) 0.0179(6) 0.0020(4) 0.0014(4) 0.0002(4)
    C20 0.0188(5) 0.0147(5) 0.0195(6) 0.0013(4) -0.0020(4) 0.0013(4)
    C21 0.0213(6) 0.0205(6) 0.0195(6) 0.0009(5) 0.0012(5) -0.0007(5)
    C22 0.0194(6) 0.0239(6) 0.0240(6) -0.0029(5) 0.0012(5) 0.0031(5)
    C23 0.0235(6) 0.0244(6) 0.0228(6) -0.0053(5) -0.0039(5) -0.0015(5)
    C24 0.0279(7) 0.0340(7) 0.0202(6) -0.0058(6) 0.0010(5) -0.0061(5)
    C25 0.0216(6) 0.0280(7) 0.0208(6) -0.0051(5) 0.0024(5) -0.0005(5)
_geom_special_details
;
All e.s.d.'s (except the e.s.d. in the dihedral angle between two l.s. planes)
are estimated using the full covariance matrix. The cell e.s.d.'s are taken
into account individually in the estimation of e.s.d.'s in distances, angles
and torsion angles; correlations between e.s.d.'s in cell parameters are only
used when they are defined by crystal symmetry. An approximate (isotropic)
treatment of cell e.s.d.'s is used for estimating e.s.d.'s involving l.s.
planes.
;
loop_
    _geom_bond_atom_site_label_1
    _geom_bond_atom_site_label_2
    _geom_bond_site_symmetry_2
    _geom_bond_distance
    _geom_bond_publ_flag
    O1 C1 . 1.3607(16) ?
    O1 C4 . 1.3714(14) ?
    O2 C5 . 1.2340(14) ?
    N1 C5 . 1.3523(15) ?
    N1 C6 . 1.4295(15) ?
    N1 H1 . 0.8800 ?
    C1 C2 . 1.342(2) ?
    C1 H1A . 0.9500 ?
    C2 C3 . 1.4302(19) ?
    C2 H2 . 0.9500 ?
    C3 C4 . 1.3528(17) ?
    C3 H3 . 0.9500 ?
    C4 C5 . 1.4706(16) ?
    C6 C7 . 1.3903(17) ?
    C6 C11 . 1.4019(16) ?
    C7 C8 . 1.3825(18) ?
    C7 H7 . 0.9500 ?
    C8 C9 . 1.3904(19) ?
    C8 H8 . 0.9500 ?
    C9 C10 . 1.3832(18) ?
    C9 H9 . 0.9500 ?
    C10 C11 . 1.4026(17) ?
    C10 H10 . 0.9500 ?
    C11 C12 . 1.4672(16) ?
    C12 C13 . 1.3373(17) ?
    C12 H12 . 0.9500 ?
    C13 C14 . 1.4676(16) ?
    C13 H13 . 0.9500 ?
    C14 C15 . 1.3975(16) ?
    C14 C19 . 1.4002(16) ?
    C15 C16 . 1.3818(17) ?
    C15 H15 . 0.9500 ?
    C16 C17 . 1.4005(16) ?
    C16 H16 . 0.9500 ?
    C17 C18 . 1.3996(17) ?
    C17 C20 . 1.4845(16) ?
    C18 C19 . 1.3860(17) ?
    C18 H18 . 0.9500 ?
    C19 H19 . 0.9500 ?
    C20 C25 . 1.3979(17) ?
    C20 C21 . 1.3994(16) ?
    C21 C22 . 1.3856(18) ?
    C21 H21 . 0.9500 ?
    C22 C23 . 1.3869(18) ?
    C22 H22 . 0.9500 ?
    C23 C24 . 1.3897(18) ?
    C23 H23 . 0.9500 ?
    C24 C25 . 1.3872(18) ?
    C24 H24 . 0.9500 ?
    C25 H25 . 0.9500 ?
loop_
    _geom_angle_atom_site_label_1
    _geom_angle_atom_site_label_2
    _geom_angle_atom_site_label_3
    _geom_angle_site_symmetry_1
    _geom_angle_site_symmetry_3
    _geom_angle
    _geom_angle_publ_flag
    C1 O1 C4 . . 105.89(10) ?
    C5 N1 C6 . . 120.70(10) ?
    C5 N1 H1 . . 119.6 ?
    C6 N1 H1 . . 119.6 ?
    C2 C1 O1 . . 111.19(11) ?
    C2 C1 H1A . . 124.4 ?
    O1 C1 H1A . . 124.4 ?
    C1 C2 C3 . . 106.39(12) ?
    C1 C2 H2 . . 126.8 ?
    C3 C2 H2 . . 126.8 ?
    C4 C3 C2 . . 105.94(12) ?
    C4 C3 H3 . . 127.0 ?
    C2 C3 H3 . . 127.0 ?
    C3 C4 O1 . . 110.59(11) ?
    C3 C4 C5 . . 129.40(11) ?
    O1 C4 C5 . . 119.99(10) ?
    O2 C5 N1 . . 124.22(11) ?
    O2 C5 C4 . . 118.13(10) ?
    N1 C5 C4 . . 117.65(10) ?
    C7 C6 C11 . . 120.92(11) ?
    C7 C6 N1 . . 118.52(10) ?
    C11 C6 N1 . . 120.55(10) ?
    C8 C7 C6 . . 120.50(11) ?
    C8 C7 H7 . . 119.8 ?
    C6 C7 H7 . . 119.8 ?
    C7 C8 C9 . . 119.57(12) ?
    C7 C8 H8 . . 120.2 ?
    C9 C8 H8 . . 120.2 ?
    C10 C9 C8 . . 119.85(12) ?
    C10 C9 H9 . . 120.1 ?
    C8 C9 H9 . . 120.1 ?
    C9 C10 C11 . . 121.74(11) ?
    C9 C10 H10 . . 119.1 ?
    C11 C10 H10 . . 119.1 ?
    C6 C11 C10 . . 117.32(11) ?
    C6 C11 C12 . . 121.45(11) ?
    C10 C11 C12 . . 121.22(11) ?
    C13 C12 C11 . . 123.68(11) ?
    C13 C12 H12 . . 118.2 ?
    C11 C12 H12 . . 118.2 ?
    C12 C13 C14 . . 126.16(11) ?
    C12 C13 H13 . . 116.9 ?
    C14 C13 H13 . . 116.9 ?
    C15 C14 C19 . . 117.80(11) ?
    C15 C14 C13 . . 118.76(10) ?
    C19 C14 C13 . . 123.43(11) ?
    C16 C15 C14 . . 121.34(11) ?
    C16 C15 H15 . . 119.3 ?
    C14 C15 H15 . . 119.3 ?
    C15 C16 C17 . . 120.99(11) ?
    C15 C16 H16 . . 119.5 ?
    C17 C16 H16 . . 119.5 ?
    C18 C17 C16 . . 117.61(11) ?
    C18 C17 C20 . . 122.35(10) ?
    C16 C17 C20 . . 119.99(10) ?
    C19 C18 C17 . . 121.32(11) ?
    C19 C18 H18 . . 119.3 ?
    C17 C18 H18 . . 119.3 ?
    C18 C19 C14 . . 120.80(11) ?
    C18 C19 H19 . . 119.6 ?
    C14 C19 H19 . . 119.6 ?
    C25 C20 C21 . . 118.08(11) ?
    C25 C20 C17 . . 120.81(10) ?
    C21 C20 C17 . . 121.06(10) ?
    C22 C21 C20 . . 121.05(11) ?
    C22 C21 H21 . . 119.5 ?
    C20 C21 H21 . . 119.5 ?
    C21 C22 C23 . . 120.20(11) ?
    C21 C22 H22 . . 119.9 ?
    C23 C22 H22 . . 119.9 ?
    C22 C23 C24 . . 119.50(12) ?
    C22 C23 H23 . . 120.2 ?
    C24 C23 H23 . . 120.2 ?
    C25 C24 C23 . . 120.29(12) ?
    C25 C24 H24 . . 119.9 ?
    C23 C24 H24 . . 119.9 ?
    C24 C25 C20 . . 120.85(11) ?
    C24 C25 H25 . . 119.6 ?
    C20 C25 H25 . . 119.6 ?
loop_
    _geom_torsion_atom_site_label_1
    _geom_torsion_atom_site_label_2
    _geom_torsion_atom_site_label_3
    _geom_torsion_atom_site_label_4
    _geom_torsion_site_symmetry_1
    _geom_torsion_site_symmetry_2
    _geom_torsion_site_symmetry_3
    _geom_torsion_site_symmetry_4
    _geom_torsion
    _geom_torsion_publ_flag
    C4 O1 C1 C2 . . . . -0.80(14) ?
    O1 C1 C2 C3 . . . . 0.80(15) ?
    C1 C2 C3 C4 . . . . -0.48(14) ?
    C2 C3 C4 O1 . . . . 0.00(14) ?
    C2 C3 C4 C5 . . . . 178.41(11) ?
    C1 O1 C4 C3 . . . . 0.47(13) ?
    C1 O1 C4 C5 . . . . -178.11(10) ?
    C6 N1 C5 O2 . . . . 4.14(17) ?
    C6 N1 C5 C4 . . . . -176.54(10) ?
    C3 C4 C5 O2 . . . . -6.48(18) ?
    O1 C4 C5 O2 . . . . 171.80(10) ?
    C3 C4 C5 N1 . . . . 174.16(12) ?
    O1 C4 C5 N1 . . . . -7.56(15) ?
    C5 N1 C6 C7 . . . . 51.61(15) ?
    C5 N1 C6 C11 . . . . -127.90(12) ?
    C11 C6 C7 C8 . . . . 3.72(17) ?
    N1 C6 C7 C8 . . . . -175.79(10) ?
    C6 C7 C8 C9 . . . . -1.66(18) ?
    C7 C8 C9 C10 . . . . -1.08(18) ?
    C8 C9 C10 C11 . . . . 1.85(18) ?
    C7 C6 C11 C10 . . . . -2.91(16) ?
    N1 C6 C11 C10 . . . . 176.59(10) ?
    C7 C6 C11 C12 . . . . 177.55(10) ?
    N1 C6 C11 C12 . . . . -2.95(16) ?
    C9 C10 C11 C6 . . . . 0.14(17) ?
    C9 C10 C11 C12 . . . . 179.68(11) ?
    C6 C11 C12 C13 . . . . -151.98(12) ?
    C10 C11 C12 C13 . . . . 28.50(17) ?
    C11 C12 C13 C14 . . . . -179.77(10) ?
    C12 C13 C14 C15 . . . . -150.97(12) ?
    C12 C13 C14 C19 . . . . 30.06(18) ?
    C19 C14 C15 C16 . . . . -0.73(17) ?
    C13 C14 C15 C16 . . . . -179.76(10) ?
    C14 C15 C16 C17 . . . . 3.81(17) ?
    C15 C16 C17 C18 . . . . -3.75(17) ?
    C15 C16 C17 C20 . . . . 173.84(10) ?
    C16 C17 C18 C19 . . . . 0.74(17) ?
    C20 C17 C18 C19 . . . . -176.79(11) ?
    C17 C18 C19 C14 . . . . 2.28(18) ?
    C15 C14 C19 C18 . . . . -2.28(17) ?
    C13 C14 C19 C18 . . . . 176.70(11) ?
    C18 C17 C20 C25 . . . . -148.23(12) ?
    C16 C17 C20 C25 . . . . 34.29(17) ?
    C18 C17 C20 C21 . . . . 34.12(17) ?
    C16 C17 C20 C21 . . . . -143.35(12) ?
    C25 C20 C21 C22 . . . . -0.62(18) ?
    C17 C20 C21 C22 . . . . 177.09(11) ?
    C20 C21 C22 C23 . . . . -0.77(19) ?
    C21 C22 C23 C24 . . . . 1.4(2) ?
    C22 C23 C24 C25 . . . . -0.7(2) ?
    C23 C24 C25 C20 . . . . -0.7(2) ?
    C21 C20 C25 C24 . . . . 1.35(19) ?
    C17 C20 C25 C24 . . . . -176.37(12) ?
loop_
    _geom_hbond_atom_site_label_D
    _geom_hbond_atom_site_label_H
    _geom_hbond_atom_site_label_A
    _geom_hbond_site_symmetry_A
    _geom_hbond_distance_DH
    _geom_hbond_distance_HA
    _geom_hbond_distance_DA
    _geom_hbond_angle_DHA
    _geom_hbond_publ_flag
    N1 H1 O2 4_566 0.88 2.05 2.9030(10)
                                      163 yes
