# Supplementary material for: (E)-N-[2-(Biphenyl-4-ylvin­yl)phen­yl]furan-2-carboxamide
Source: Acta Crystallogr Sect E Struct Rep Online. 2008 Oct 25;64(Pt 11):o2210. doi: 10.1107/S1600536808034569 (PMC2959517; doi:10.1107/S1600536808034569)
Supplement: Supplementary file 2 [file e-64-o2210-Isup2.hkl]

# 
# h,k,l, Fc-squared, Fo-squared, sigma(Fo-squared) and status flag 
# 
data_I
_shelx_title '  P21/c' 
_shelx_refln_list_code          4 
_shelx_F_calc_maximum      167.00 
_exptl_crystal_F_000       768.00 
_reflns_d_resolution_high  0.7696 
 
loop_ 
 _symmetry_equiv_pos_as_xyz 
 'x, y, z' 
 '-x, y+1/2, -z+1/2' 
 '-x, -y, -z' 
 'x, -y-1/2, z-1/2' 
 
_cell_length_a    10.9271 
_cell_length_b    19.7960 
_cell_length_c     8.7969 
_cell_angle_alpha  90.000 
_cell_angle_beta   92.374 
_cell_angle_gamma  90.000 
 
_shelx_F_squared_multiplier     1.000 
 
loop_ 
 _refln_index_h 
 _refln_index_k 
 _refln_index_l 
 _refln_F_squared_calc 
 _refln_F_squared_meas 
 _refln_F_squared_sigma 
 _refln_observed_status 
   1   0   0    10844.52     9371.82    596.68 o 
   2   0   0       55.42       45.34      1.02 o 
   3   0   0      306.53      360.59      4.81 o 
   4   0   0       14.87       15.74      1.03 o 
   5   0   0      487.81      452.71      6.35 o 
   6   0   0      484.31      488.53      7.04 o 
   7   0   0      428.38      396.45      6.31 o 
   8   0   0      588.35      593.54      8.80 o 
   9   0   0     1692.86     1704.62     21.07 o 
  10   0   0      146.37      146.95      9.08 o 
  11   0   0      691.95      742.89     23.47 o 
  12   0   0      132.06      132.07     10.00 o 
  13   0   0       30.41       30.57      6.48 o 
  14   0   0       58.05       55.53      8.35 o 
   1   1   0      290.28      252.68     17.12 o 
   2   1   0       69.74       77.81      1.03 o 
   3   1   0      781.74      755.31      6.38 o 
   4   1   0     1002.99     1012.97      8.52 o 
   5   1   0      755.38      762.05      6.86 o 
   6   1   0      414.83      384.41      4.18 o 
   7   1   0      218.30      192.38      2.78 o 
   8   1   0      232.48      225.44      3.26 o 
   9   1   0      206.65      220.03      3.86 o 
  10   1   0      657.85      642.51     14.43 o 
  11   1   0       15.29       19.57      3.48 o 
  12   1   0       76.13       70.82     14.09 o 
  13   1   0        0.51        3.27      3.19 o 
  14   1   0        1.27        1.82      3.54 o 
   0   2   0     3104.76     2837.37     54.69 o 
   1   2   0      126.50      127.17      1.94 o 
   2   2   0     6310.32     6121.31     64.42 o 
   3   2   0      519.10      509.11      5.06 o 
   4   2   0      316.06      333.20      3.44 o 
   5   2   0     1569.24     1674.67     13.72 o 
   6   2   0      105.03      110.76      1.94 o 
   7   2   0      313.08      298.34      3.70 o 
   8   2   0      273.65      277.71      3.71 o 
   9   2   0      393.69      408.90      6.49 o 
  10   2   0       24.79       26.65      5.24 o 
  11   2   0       38.66       33.10      3.92 o 
  12   2   0      372.43      385.84     16.40 o 
  13   2   0      252.03      263.52     10.48 o 
  14   2   0       55.71       80.13      6.67 o 
   1   3   0      571.61      564.22      6.91 o 
   2   3   0      234.12      266.71      4.67 o 
   3   3   0     6624.32     6228.57    334.01 o 
   4   3   0       28.56       30.95      1.05 o 
   5   3   0      789.09      882.67      7.87 o 
   6   3   0      730.61      712.63      6.80 o 
   7   3   0      137.29      130.72      2.29 o 
   8   3   0       28.66       33.52      1.35 o 
   9   3   0      135.82      128.99      3.51 o 
  10   3   0     1206.88     1154.06     32.40 o 
  11   3   0      163.77      174.22      8.00 o 
  12   3   0      189.28      187.19      8.27 o 
  13   3   0      107.39      103.43      6.87 o 
  14   3   0       15.02       21.24      7.68 o 
   0   4   0     3869.73     3740.74     70.41 o 
   1   4   0     2042.60     1953.00     21.74 o 
   2   4   0     1418.78     1319.17     14.97 o 
   3   4   0     1534.34     1564.82     17.75 o 
   4   4   0      632.04      682.58     11.43 o 
   5   4   0      194.33      237.95      3.40 o 
   6   4   0      517.35      566.49      6.47 o 
   7   4   0      214.07      211.59      3.48 o 
   8   4   0      215.13      201.59      3.98 o 
   9   4   0       60.50       52.38      2.86 o 
  10   4   0      276.27      269.17      8.77 o 
  11   4   0      153.15      148.29      7.03 o 
  12   4   0       72.80       68.13      5.49 o 
  13   4   0       22.09       20.88      4.33 o 
  14   4   0       10.26       11.81      4.14 o 
   1   5   0     1978.60     1901.13     21.43 o 
   2   5   0     2082.26     1979.54     19.27 o 
   3   5   0       19.09       20.11      1.97 o 
   4   5   0      983.22      976.63     12.09 o 
   5   5   0     3686.18     4010.02     43.98 o 
   6   5   0     1146.43     1265.50     13.77 o 
   7   5   0       27.24       32.25      1.66 o 
   8   5   0      555.12      522.66      7.36 o 
   9   5   0       39.17       41.95      3.33 o 
  10   5   0      463.16      466.27     10.58 o 
  11   5   0       33.62       43.95      4.46 o 
  12   5   0        4.99        3.06      2.94 o 
  13   5   0        3.58       -1.08      2.92 o 
   0   6   0      736.51      764.30     17.29 o 
   1   6   0     1494.37     1446.64     16.93 o 
   2   6   0      396.46      419.11      5.30 o 
   3   6   0      716.59      780.93     17.86 o 
   4   6   0      172.70      189.36      3.76 o 
   5   6   0       45.84       38.02      2.35 o 
   6   6   0      115.02      127.23      3.60 o 
   7   6   0      118.31      107.82      2.82 o 
   8   6   0       31.36       20.64      2.67 o 
   9   6   0     1144.64     1079.76     15.53 o 
  10   6   0       83.42       73.17      4.50 o 
  11   6   0       99.95       90.16      6.44 o 
  12   6   0       98.86       90.30      6.25 o 
  13   6   0      123.03      133.94      7.66 o 
   1   7   0     2164.66     2215.57     25.23 o 
   2   7   0     1237.23     1198.99     21.68 o 
   3   7   0      386.30      439.36      5.83 o 
   4   7   0      708.29      715.06      9.67 o 
   5   7   0      311.46      320.32      5.58 o 
   6   7   0      141.07      120.50      3.58 o 
   7   7   0       73.63       64.93      2.92 o 
   8   7   0      321.37      323.13      6.81 o 
   9   7   0      876.10      915.30     13.85 o 
  10   7   0       53.91       56.35      3.64 o 
  11   7   0      154.31      153.55      7.22 o 
  12   7   0       68.31       57.90      5.42 o 
  13   7   0        1.00        1.94      3.07 o 
   0   8   0       15.74       15.67      2.33 o 
   1   8   0       63.25       58.87      2.72 o 
   2   8   0        8.24        6.34      0.99 o 
   3   8   0        9.50        6.07      0.93 o 
   4   8   0      443.81      451.79      6.29 o 
   5   8   0      481.27      508.78      9.56 o 
   6   8   0      137.02      150.25      4.05 o 
   7   8   0     1798.59     1830.22     22.82 o 
   8   8   0      278.18      274.81      6.26 o 
   9   8   0        0.14        3.56      1.69 o 
  10   8   0      293.94      273.44      6.82 o 
  11   8   0        7.64        4.79      2.92 o 
  12   8   0       14.25       13.27      4.39 o 
  13   8   0       36.36       29.44      4.59 o 
   1   9   0      284.90      290.08      5.56 o 
   2   9   0       79.58       87.84      2.72 o 
   3   9   0     1751.64     1816.12     18.83 o 
   4   9   0       96.17      116.28      4.19 o 
   5   9   0      146.32      118.79      3.07 o 
   6   9   0     1199.56     1202.29     12.51 o 
   7   9   0      522.15      487.32      8.61 o 
   8   9   0      112.82      114.38      4.14 o 
   9   9   0     1003.27      965.74     15.64 o 
  10   9   0       38.08       47.75      5.26 o 
  11   9   0       16.49       20.68      3.77 o 
  12   9   0       11.85       17.79      4.00 o 
  13   9   0      124.14      137.45     10.35 o 
   0  10   0     3301.65     3319.32     65.94 o 
   1  10   0       83.45       85.47      2.77 o 
   2  10   0      487.01      535.16     12.41 o 
   3  10   0      220.91      239.37      4.32 o 
   4  10   0       49.16       57.95      2.23 o 
   5  10   0       37.51       30.18      1.82 o 
   6  10   0      967.35      966.84     12.00 o 
   7  10   0      579.28      571.82     11.34 o 
   8  10   0      265.96      248.15      5.54 o 
   9  10   0       29.25       28.05      2.53 o 
  10  10   0        2.42        3.24      1.74 o 
  11  10   0       55.58       58.73      6.78 o 
  12  10   0        2.63        3.54      2.63 o 
  13  10   0       31.27       28.98      4.02 o 
   1  11   0       14.99       23.85      1.70 o 
   2  11   0        5.65        9.83      1.36 o 
   3  11   0       57.46       42.09      1.97 o 
   4  11   0      339.77      343.33      8.26 o 
   5  11   0        0.00        1.42      1.22 o 
   6  11   0       22.78       19.37      1.82 o 
   7  11   0      188.92      175.64      4.50 o 
   8  11   0        0.24       -0.24      1.46 o 
   9  11   0      468.47      471.04      8.38 o 
  10  11   0       12.26       14.28      2.28 o 
  11  11   0       11.03        7.27      2.81 o 
  12  11   0       22.74       19.36      3.50 o 
   0  12   0       53.25       54.56      4.82 o 
   1  12   0      279.09      260.04      7.11 o 
   2  12   0     1396.55     1498.81     19.12 o 
   3  12   0      160.71      134.10      3.38 o 
   4  12   0       20.53       11.13      1.42 o 
   5  12   0       67.90       77.52      2.84 o 
   6  12   0     2211.51     2120.76     22.98 o 
   7  12   0      336.70      337.71      5.65 o 
   8  12   0        5.66        9.05      1.91 o 
   9  12   0        5.54        8.87      1.93 o 
  10  12   0       27.73       31.10      2.73 o 
  11  12   0       86.78       88.65      4.09 o 
  12  12   0       19.81       20.32      3.49 o 
   1  13   0      781.93      834.40     15.61 o 
   2  13   0      839.42      890.15     12.83 o 
   3  13   0       41.97       38.75      2.09 o 
   4  13   0      251.21      234.37      5.88 o 
   5  13   0      843.30      828.20     10.98 o 
   6  13   0     1306.77     1257.88     15.26 o 
   7  13   0      147.80      146.41      3.75 o 
   8  13   0      207.74      201.71      6.21 o 
   9  13   0       24.84       29.42      2.67 o 
  10  13   0       70.38       68.37      4.56 o 
  11  13   0       14.41       12.40      3.47 o 
  12  13   0       28.51       22.55      3.68 o 
   0  14   0       74.38       59.73      5.31 o 
   1  14   0      916.55      873.66     16.49 o 
   2  14   0      186.25      200.66      4.86 o 
   3  14   0        0.66        0.13      1.18 o 
   4  14   0        3.04        6.74      1.57 o 
   5  14   0      282.85      289.38      5.77 o 
   6  14   0        2.37        1.81      1.58 o 
   7  14   0      528.59      531.24      9.69 o 
   8  14   0        2.55        2.38      1.75 o 
   9  14   0        0.12       -0.22      1.68 o 
  10  14   0        0.15       -1.44      1.79 o 
  11  14   0        0.92        0.54      2.86 o 
   1  15   0       72.69       80.46      5.05 o 
   2  15   0       10.25        9.99      1.54 o 
   3  15   0      175.93      181.75      4.36 o 
   4  15   0      198.46      192.98      5.36 o 
   5  15   0       66.76       76.94      3.27 o 
   6  15   0     1656.53     1657.96     25.47 o 
   7  15   0      208.33      211.35      4.68 o 
   8  15   0       18.48       16.57      2.27 o 
   9  15   0       14.24       12.94      2.32 o 
  10  15   0        0.59       -1.88      3.24 o 
  11  15   0        8.95       11.50      2.93 o 
   0  16   0      536.27      493.71     16.61 o 
   1  16   0       13.50       11.42      2.63 o 
   2  16   0       83.25      104.32      6.05 o 
   3  16   0        2.54       -2.27      1.51 o 
   4  16   0      240.62      233.62      6.34 o 
   5  16   0        8.05        9.93      2.60 o 
   6  16   0       41.42       42.77      4.72 o 
   7  16   0       22.67       23.53      3.16 o 
   8  16   0       24.75       27.49      3.14 o 
   9  16   0        6.11        8.01      2.51 o 
  10  16   0        1.32        3.53      2.45 o 
  11  16   0        1.82        0.11      2.47 o 
   1  17   0        3.07       -3.78      3.52 o 
   2  17   0       11.41       16.77      2.57 o 
   3  17   0        1.39        1.88      2.64 o 
   4  17   0      127.66      132.19      4.92 o 
   5  17   0        2.37        0.83      1.92 o 
   6  17   0      567.23      564.18     17.84 o 
   7  17   0      318.47      309.80     10.34 o 
   8  17   0      102.25       88.12      6.40 o 
   9  17   0        1.81        1.72      3.06 o 
  10  17   0      222.88      248.69     10.77 o 
   0  18   0     1673.89     1553.05     38.35 o 
   1  18   0       15.82       27.86      3.53 o 
   2  18   0      131.84      125.52      4.89 o 
   3  18   0      631.80      623.99     11.59 o 
   4  18   0      526.36      523.25     10.47 o 
   5  18   0        2.72        0.63      1.99 o 
   6  18   0       36.71       46.72      4.71 o 
   7  18   0      662.74      646.65     20.96 o 
   8  18   0       25.75       13.99      3.74 o 
   9  18   0       45.84       55.17      9.80 o 
  10  18   0        1.16        4.11      3.51 o 
   1  19   0       50.53       44.23      3.34 o 
   2  19   0        2.58        1.67      2.29 o 
   3  19   0      299.52      288.06      7.56 o 
   4  19   0      117.35      119.38      5.06 o 
   5  19   0       90.15       85.09      4.46 o 
   6  19   0       35.24       35.19      4.53 o 
   7  19   0      165.97      154.77      7.85 o 
   8  19   0        0.35        0.41      5.43 o 
   9  19   0        9.54        9.00      3.50 o 
   0  20   0      186.75      168.20     10.41 o 
   1  20   0      638.73      574.58     11.44 o 
   2  20   0      303.79      291.01      7.77 o 
   3  20   0      191.74      199.29      6.44 o 
   4  20   0       20.84       24.31      3.02 o 
   5  20   0       74.52       67.21     11.68 o 
   6  20   0       71.52       75.84      5.96 o 
   7  20   0        0.00        4.62      3.16 o 
   8  20   0       52.71       58.65      5.79 o 
   1  21   0       30.77       33.70      3.34 o 
   2  21   0        4.96       12.06      2.65 o 
   3  21   0       10.86       12.45      2.59 o 
   4  21   0       15.23       10.55      2.72 o 
   5  21   0       14.61       24.63      5.04 o 
   6  21   0       26.93       29.09      4.54 o 
   7  21   0       56.55       47.38      5.43 o 
   8  21   0        0.18        3.45      3.42 o 
   0  22   0      300.13      274.22      9.56 o 
   1  22   0       62.75       49.73      3.88 o 
   2  22   0       36.05       37.43      3.61 o 
   3  22   0      348.84      364.51     10.58 o 
   4  22   0        3.98        7.33      3.23 o 
   5  22   0        3.05        2.26      3.15 o 
   6  22   0       20.02       30.18      4.90 o 
   7  22   0        1.13       -2.07      3.11 o 
   1  23   0       51.11       62.98      3.75 o 
   2  23   0      251.76      238.77      7.66 o 
   3  23   0       50.64       61.39      4.40 o 
   4  23   0        3.26        0.63      3.12 o 
   5  23   0      125.44      163.06      8.34 o 
   6  23   0      157.61      176.77     14.24 o 
   0  24   0       58.62       65.17      5.57 o 
   1  24   0       72.18       86.44      4.36 o 
   2  24   0       23.25       32.24      3.11 o 
   3  24   0        8.85        7.97      3.44 o 
   4  24   0        8.55       17.79      9.58 o 
   5  24   0        5.76        7.68      3.78 o 
   1  25   0        5.71        4.99      2.35 o 
   2  25   0      371.44      413.43     12.23 o 
   3  25   0       68.30       84.14      5.23 o 
 -14   1   1       11.51        9.16      4.14 o 
 -13   1   1       67.27       73.05      6.01 o 
 -12   1   1       31.29       35.86      4.47 o 
 -11   1   1      131.61      123.23      6.44 o 
 -10   1   1       35.13       28.41      2.08 o 
  -9   1   1       60.24       51.92      1.85 o 
  -8   1   1       83.38       76.47      2.01 o 
  -7   1   1       15.78       13.14      1.09 o 
  -6   1   1      137.44      183.93      2.73 o 
  -5   1   1       63.21       82.44      1.67 o 
  -4   1   1     5498.74     5600.28     52.58 o 
  -3   1   1      587.20      539.50     23.91 o 
  -2   1   1      120.82      105.29      1.81 o 
  -1   1   1     2294.32     2207.83     20.96 o 
   0   1   1     3657.08     3538.29     26.89 o 
   1   1   1     2374.39     2343.62     17.07 o 
   2   1   1     1280.35     1257.47     17.73 o 
   3   1   1      548.38      563.67      6.05 o 
   4   1   1       12.22       12.19      0.56 o 
   5   1   1       50.65       47.21      1.12 o 
   6   1   1       38.63       52.45      2.56 o 
   7   1   1      219.68      203.63      3.17 o 
   8   1   1        0.01        1.27      0.81 o 
   9   1   1      578.91      543.11     12.52 o 
  10   1   1       13.90       13.28      3.08 o 
  11   1   1       30.09       30.04      3.93 o 
  12   1   1        8.27       10.31      3.54 o 
  13   1   1       58.97       67.07      5.92 o 
  14   1   1        3.42        0.00      3.46 o 
 -14   2   1        1.23       -1.38      3.39 o 
 -13   2   1       93.33      108.59      7.37 o 
 -12   2   1      678.96      739.09     17.27 o 
 -11   2   1      369.53      357.28     10.74 o 
 -10   2   1       72.29       51.86      2.92 o 
  -9   2   1       13.95       11.43      1.16 o 
  -8   2   1      249.99      291.53      4.04 o 
  -7   2   1        9.93        8.48      0.87 o 
  -6   2   1       50.58       60.31      1.98 o 
  -5   2   1     1473.84     1548.20     14.15 o 
  -4   2   1       40.90       35.18      4.82 o 
  -3   2   1     8773.02     8199.29    264.10 o 
  -2   2   1    27890.08    26117.83    286.51 o 
  -1   2   1     1507.28     1431.28     15.20 o 
   0   2   1      312.53      310.14      2.91 o 
   1   2   1      280.76      284.53      2.90 o 
   2   2   1     4616.89     4541.07     44.67 o 
   3   2   1        0.10        0.56      0.56 o 
   4   2   1      879.23      920.69      9.71 o 
   5   2   1     1077.71     1130.26     11.02 o 
   6   2   1      818.64      906.48      8.72 o 
   7   2   1        5.15        4.76      0.68 o 
   8   2   1       76.97       82.69      3.03 o 
   9   2   1     1571.05     1538.10     26.06 o 
  10   2   1        0.04       -0.84      2.36 o 
  11   2   1      433.95      415.37     11.71 o 
  12   2   1      704.45      691.52     16.70 o 
  13   2   1        5.42        5.54      3.44 o 
  14   2   1      247.73      261.06     10.96 o 
 -14   3   1       64.34       70.58      6.88 o 
 -13   3   1       58.71       68.79     10.08 o 
 -12   3   1       24.42       30.61      5.77 o 
 -11   3   1       41.25       39.07      4.21 o 
 -10   3   1       58.85       51.82      2.63 o 
  -9   3   1        2.80        4.25      1.26 o 
  -8   3   1        0.01        4.57      2.09 o 
  -7   3   1      276.12      308.34      4.03 o 
  -6   3   1      236.62      283.30      3.69 o 
  -5   3   1        5.44        4.03      0.68 o 
  -4   3   1      759.25      740.75      9.34 o 
  -3   3   1     1955.24     1915.30     16.77 o 
  -2   3   1    17787.93    16636.00    305.65 o 
  -1   3   1     2552.91     2493.80     21.25 o 
   0   3   1     3294.39     3034.17     28.55 o 
   1   3   1    18249.10    17300.95    157.81 o 
   2   3   1     1250.82     1227.05     14.25 o 
   3   3   1      221.48      243.29      4.14 o 
   4   3   1      452.79      483.34      5.70 o 
   5   3   1       43.52       39.91      1.29 o 
   6   3   1      263.61      271.56      4.28 o 
   7   3   1      539.86      543.43      6.94 o 
   8   3   1      729.36      705.55     10.59 o 
   9   3   1      152.69      142.13      6.08 o 
  10   3   1      907.13      876.91     28.19 o 
  11   3   1       25.34       27.44      9.46 o 
  12   3   1       98.08      109.51     10.10 o 
  13   3   1      221.02      254.53     10.17 o 
 -14   4   1        2.38        3.21      3.68 o 
 -13   4   1       15.40        8.49      3.69 o 
 -12   4   1      519.31      496.75     13.60 o 
 -11   4   1      201.33      228.99      8.63 o 
 -10   4   1       66.74       59.52      5.00 o 
  -9   4   1        8.70       14.64      1.28 o 
  -8   4   1       74.86       78.08      2.34 o 
  -7   4   1       83.92      105.76      2.28 o 
  -6   4   1      145.01      153.66      2.77 o 
  -5   4   1     1011.48     1030.37     12.75 o 
  -4   4   1     2204.32     2212.56     27.05 o 
  -3   4   1     5352.57     5147.12     48.33 o 
  -2   4   1      308.65      313.77      3.52 o 
  -1   4   1        0.74        3.90      0.42 o 
   0   4   1      817.24      846.35      7.91 o 
   1   4   1    25885.98    23894.58    216.92 o 
   2   4   1      874.44      766.91     13.45 o 
   3   4   1     1524.85     1516.25     17.72 o 
   4   4   1     2942.20     2918.81     28.01 o 
   5   4   1      841.32      873.19      9.66 o 
   6   4   1      560.73      605.49      7.38 o 
   7   4   1       13.69       18.24      1.18 o 
   8   4   1      911.34      915.14     13.00 o 
   9   4   1        4.99        5.71      1.58 o 
  10   4   1      395.51      393.64     16.60 o 
  11   4   1        0.42       -1.46      3.94 o 
  12   4   1      130.21      129.28      7.13 o 
  13   4   1        1.53       -0.16      8.73 o 
 -13   5   1       57.53       81.90      9.82 o 
 -12   5   1      235.21      234.54      9.21 o 
 -11   5   1        2.80        9.95      3.16 o 
 -10   5   1      520.91      526.53      8.44 o 
  -9   5   1      642.75      591.40      7.68 o 
  -8   5   1       84.33       75.25      2.39 o 
  -7   5   1      979.88     1033.49     11.74 o 
  -6   5   1      347.66      328.45      6.82 o 
  -5   5   1      919.57      867.91     11.59 o 
  -4   5   1      169.64      146.62      2.97 o 
  -3   5   1     4124.94     3988.83     33.81 o 
  -2   5   1     5641.84     5561.22     46.37 o 
  -1   5   1      394.54      410.06      4.34 o 
   0   5   1      510.02      477.14      6.92 o 
   1   5   1     8122.14     8080.12    109.11 o 
   2   5   1      950.70      917.85     11.22 o 
   3   5   1      327.17      294.73      4.83 o 
   4   5   1     2204.42     2341.09     35.49 o 
   5   5   1     1365.32     1391.51     17.03 o 
   6   5   1      962.62     1046.40     11.60 o 
   7   5   1      188.47      185.00      3.43 o 
   8   5   1     1530.46     1474.70     23.99 o 
   9   5   1      274.99      268.71      9.13 o 
  10   5   1       39.38       39.08      3.98 o 
  11   5   1      102.79       91.67     13.84 o 
  12   5   1        7.04        7.48      4.61 o 
  13   5   1        0.14       -4.38      2.92 o 
 -13   6   1        9.51       11.25      3.89 o 
 -12   6   1      129.50      124.55      7.16 o 
 -11   6   1      826.29      844.01     13.92 o 
 -10   6   1      243.10      256.67      6.47 o 
  -9   6   1      647.44      670.31      9.88 o 
  -8   6   1      523.01      503.18      6.97 o 
  -7   6   1      108.78      123.86      7.79 o 
  -6   6   1       34.40       35.26      2.50 o 
  -5   6   1     1144.02     1153.71     13.05 o 
  -4   6   1     2573.17     2443.26     21.68 o 
  -3   6   1       18.83       18.40      0.92 o 
  -2   6   1       26.29       38.29      1.18 o 
  -1   6   1       57.65       47.35      1.53 o 
   0   6   1      233.71      229.51      2.85 o 
   1   6   1      928.77      849.74     10.93 o 
   2   6   1       89.34       86.27      2.26 o 
   3   6   1      361.48      385.95      7.86 o 
   4   6   1      206.56      227.30      3.81 o 
   5   6   1      893.88      982.12     11.14 o 
   6   6   1       18.70       23.75      1.79 o 
   7   6   1      306.32      300.35      4.76 o 
   8   6   1      457.93      496.14      8.67 o 
   9   6   1       69.01       70.36      3.40 o 
  10   6   1      142.01      141.19      6.62 o 
  11   6   1      269.86      262.17      9.34 o 
  12   6   1       57.85       43.39      4.76 o 
  13   6   1        7.68       10.19      3.59 o 
 -13   7   1      439.94      481.00     11.86 o 
 -12   7   1        1.11        2.15      2.46 o 
 -11   7   1        6.57        4.94      2.13 o 
 -10   7   1       12.46       17.74      3.84 o 
  -9   7   1      277.76      267.59      6.46 o 
  -8   7   1      904.59      910.27     10.34 o 
  -7   7   1      220.31      248.88      5.76 o 
  -6   7   1      625.90      602.82      8.33 o 
  -5   7   1       44.85       39.03      1.88 o 
  -4   7   1      305.55      290.00      4.02 o 
  -3   7   1       16.33       19.31      1.37 o 
  -2   7   1       38.76       44.94      1.53 o 
  -1   7   1     1594.04     1603.97     16.04 o 
   0   7   1        0.04        3.67      1.57 o 
   1   7   1      443.44      408.27      6.41 o 
   2   7   1     2335.43     2298.46     32.32 o 
   3   7   1     3769.34     4055.58     44.53 o 
   4   7   1      162.39      145.71      3.16 o 
   5   7   1       26.75       36.33      2.22 o 
   6   7   1      124.15      142.77      6.14 o 
   7   7   1      622.32      555.43      9.49 o 
   8   7   1       36.37       41.61      2.61 o 
   9   7   1       48.15       39.80      3.46 o 
  10   7   1      683.07      622.13     34.33 o 
  11   7   1        5.64        7.54      2.95 o 
  12   7   1        4.05        5.16      3.13 o 
  13   7   1       35.43       33.36      4.82 o 
 -13   8   1       34.70       29.88      4.07 o 
 -12   8   1       82.95       88.67      5.21 o 
 -11   8   1       24.29       27.27      2.71 o 
 -10   8   1       86.19       78.36      4.03 o 
  -9   8   1       51.64       53.50      2.88 o 
  -8   8   1        2.93        2.16      1.21 o 
  -7   8   1      224.14      203.05      5.25 o 
  -6   8   1      205.69      209.44      5.12 o 
  -5   8   1       44.13       63.22      2.13 o 
  -4   8   1      735.05      748.82     10.31 o 
  -3   8   1        4.78        1.41      0.79 o 
  -2   8   1     1856.69     1937.50     21.93 o 
  -1   8   1      567.03      594.09      7.00 o 
   0   8   1       56.73       37.91      3.04 o 
   1   8   1      196.89      217.20      4.39 o 
   2   8   1        5.45        2.78      0.99 o 
   3   8   1     1238.25     1376.37     18.20 o 
   4   8   1      552.07      585.29      7.46 o 
   5   8   1      620.74      696.30      8.76 o 
   6   8   1      410.85      484.89      6.99 o 
   7   8   1      446.46      413.92      7.63 o 
   8   8   1        7.75        8.52      1.81 o 
   9   8   1       55.25       47.15      2.97 o 
  10   8   1      127.83      125.30      6.31 o 
  11   8   1       48.32       45.06      4.52 o 
  12   8   1       45.90       42.04      7.56 o 
  13   8   1        7.44        3.22      3.97 o 
 -13   9   1       62.11       60.94      4.89 o 
 -12   9   1       63.70       60.97      4.66 o 
 -11   9   1      176.77      169.03      5.19 o 
 -10   9   1      217.07      237.69      5.85 o 
  -9   9   1        5.80        6.30      1.76 o 
  -8   9   1      821.12      811.58     11.29 o 
  -7   9   1        6.73        8.90      1.81 o 
  -6   9   1       84.57       85.16      4.04 o 
  -5   9   1      995.92      978.28     11.45 o 
  -4   9   1      511.08      556.87      7.28 o 
  -3   9   1      115.03       96.21      2.41 o 
  -2   9   1      221.35      228.67      3.75 o 
  -1   9   1     3107.12     3117.90     30.07 o 
   0   9   1      906.10      920.38     12.24 o 
   1   9   1        7.34       15.26      1.52 o 
   2   9   1       25.98       18.35      1.61 o 
   3   9   1      231.51      242.59      5.16 o 
   4   9   1       45.44       43.71      1.89 o 
   5   9   1       63.85       62.85      2.34 o 
   6   9   1        0.17        1.80      1.98 o 
   7   9   1      120.36      101.45      4.15 o 
   8   9   1       63.96       58.12      3.13 o 
   9   9   1       21.60       21.07      2.41 o 
  10   9   1        1.70       -0.91      1.66 o 
  11   9   1        9.51        7.83      3.08 o 
  12   9   1       29.37       25.69      4.35 o 
  13   9   1        0.20       -0.73      3.09 o 
 -13  10   1       40.49       39.91      5.63 o 
 -12  10   1        4.25        1.08      2.71 o 
 -11  10   1        7.17        9.66      2.22 o 
 -10  10   1       17.98       21.90      2.40 o 
  -9  10   1      325.81      325.78      6.74 o 
  -8  10   1      794.97      787.51     11.18 o 
  -7  10   1     1951.37     1913.21     24.57 o 
  -6  10   1       19.02       20.39      1.63 o 
  -5  10   1       16.78       14.96      1.40 o 
  -4  10   1       51.95       49.43      3.01 o 
  -3  10   1      777.03      827.32      9.83 o 
  -2  10   1      557.65      587.14      7.40 o 
  -1  10   1     2071.72     2268.06     28.21 o 
   0  10   1     2219.63     2226.72     26.20 o 
   1  10   1       93.67       81.53      2.92 o 
   2  10   1      557.78      604.50      9.35 o 
   3  10   1     1157.89     1092.88     14.86 o 
   4  10   1      355.96      329.95      4.85 o 
   5  10   1      205.08      194.54      4.04 o 
   6  10   1       18.96       24.92      1.82 o 
   7  10   1      127.42      129.69      7.48 o 
   8  10   1       65.38       50.10      3.03 o 
   9  10   1       63.01       47.55      3.12 o 
  10  10   1       66.42       57.65      3.58 o 
  11  10   1      154.49      126.66      6.87 o 
  12  10   1        7.41       -0.52      2.92 o 
 -12  11   1       74.03       72.62      5.05 o 
 -11  11   1       59.65       64.32      3.77 o 
 -10  11   1       10.93       10.21      2.13 o 
  -9  11   1      412.68      438.12      8.06 o 
  -8  11   1     1083.07     1084.50     16.38 o 
  -7  11   1        0.07       -0.47      1.62 o 
  -6  11   1        2.42        0.74      1.16 o 
  -5  11   1      314.82      307.83      5.29 o 
  -4  11   1        0.91        1.11      0.96 o 
  -3  11   1      148.90      147.90      3.25 o 
  -2  11   1        2.75        1.96      1.00 o 
  -1  11   1      814.79      853.29     15.76 o 
   0  11   1      612.62      657.86      9.93 o 
   1  11   1      222.25      238.13      5.18 o 
   2  11   1      845.65      930.82     13.17 o 
   3  11   1     1315.69     1313.60     17.47 o 
   4  11   1      110.27       85.58      3.19 o 
   5  11   1       26.49       29.57      1.74 o 
   6  11   1       93.48       97.20      3.16 o 
   7  11   1      476.37      449.01      7.24 o 
   8  11   1       59.69       64.02      4.51 o 
   9  11   1       47.29       44.56      3.97 o 
  10  11   1      148.98      153.15      5.36 o 
  11  11   1      323.26      323.06     10.70 o 
  12  11   1       14.51       18.47      4.06 o 
 -12  12   1       33.92       38.14      4.08 o 
 -11  12   1        0.36        0.61      1.96 o 
 -10  12   1        3.66        1.83      1.86 o 
  -9  12   1      274.27      271.70      8.06 o 
  -8  12   1        4.22        1.99      2.29 o 
  -7  12   1      262.41      266.08      6.62 o 
  -6  12   1       26.07       24.94      3.30 o 
  -5  12   1      132.34      130.31      3.42 o 
  -4  12   1     1415.35     1408.80     15.75 o 
  -3  12   1       73.76       73.64      3.82 o 
  -2  12   1      297.39      347.33      6.16 o 
  -1  12   1      211.45      222.71      5.11 o 
   0  12   1        4.47        9.09      1.45 o 
   1  12   1      115.00      144.47      4.07 o 
   2  12   1       19.40       21.36      4.29 o 
   3  12   1      128.84      130.03      4.14 o 
   4  12   1      532.72      516.14      6.79 o 
   5  12   1     1387.27     1305.01     13.68 o 
   6  12   1       10.98        8.44      1.48 o 
   7  12   1      873.73      832.10     10.21 o 
   8  12   1        0.23        0.17      1.51 o 
   9  12   1      121.02      113.04      4.58 o 
  10  12   1      164.01      151.56      5.71 o 
  11  12   1        1.26       -2.70      2.20 o 
  12  12   1       33.14       38.93      4.20 o 
 -12  13   1       36.47       28.11      3.90 o 
 -11  13   1       21.24       27.31      2.90 o 
 -10  13   1        9.89       11.82      2.28 o 
  -9  13   1      125.14      122.74      4.37 o 
  -8  13   1       95.23       90.48      4.35 o 
  -7  13   1      278.81      283.67      7.01 o 
  -6  13   1      442.44      439.02      8.25 o 
  -5  13   1       28.03       25.78      3.56 o 
  -4  13   1      686.27      695.19     10.69 o 
  -3  13   1       87.00       85.22      2.70 o 
  -2  13   1     1003.75     1007.61     11.89 o 
  -1  13   1        0.76        1.04      1.23 o 
   0  13   1        6.44        5.99      1.46 o 
   1  13   1      154.46      144.24      5.41 o 
   2  13   1      282.30      269.35      6.05 o 
   3  13   1      113.67      119.12      4.09 o 
   4  13   1      470.39      497.98      6.77 o 
   5  13   1       62.99       57.26      2.44 o 
   6  13   1       19.69       20.41      1.80 o 
   7  13   1        4.47        2.48      1.42 o 
   8  13   1       79.19       82.77      3.58 o 
   9  13   1      158.01      155.25      4.86 o 
  10  13   1        3.10        0.71      1.78 o 
  11  13   1       36.58       43.17      5.15 o 
  12  13   1        8.20       13.48      3.28 o 
 -11  14   1       26.78       36.00      3.77 o 
 -10  14   1       37.53       41.28      3.61 o 
  -9  14   1       89.84       93.55      4.03 o 
  -8  14   1      576.91      552.71     10.85 o 
  -7  14   1      201.81      190.01      5.82 o 
  -6  14   1     2173.96     2172.36     27.81 o 
  -5  14   1      810.82      817.84     12.75 o 
  -4  14   1       66.52       75.70      2.84 o 
  -3  14   1       64.24       73.84      2.69 o 
  -2  14   1        0.22        3.46      1.77 o 
  -1  14   1       37.51       39.05      2.53 o 
   0  14   1       35.53       38.11      2.49 o 
   1  14   1      840.40      853.65     16.34 o 
   2  14   1       48.55       48.46      2.85 o 
   3  14   1       77.61       75.87      3.52 o 
   4  14   1      459.19      448.02      6.49 o 
   5  14   1      262.51      235.92      4.63 o 
   6  14   1      553.46      563.78      8.58 o 
   7  14   1      135.58      132.56      3.76 o 
   8  14   1      203.42      200.19      4.68 o 
   9  14   1        0.36        0.16      1.73 o 
  10  14   1       19.75       25.36      2.77 o 
  11  14   1       34.08       42.60      4.27 o 
 -11  15   1        8.29        7.66      2.86 o 
 -10  15   1       47.48       59.61      4.32 o 
  -9  15   1        0.08        1.52      2.16 o 
  -8  15   1       10.18        6.48      2.94 o 
  -7  15   1      698.09      695.23     15.74 o 
  -6  15   1      769.68      767.63     31.51 o 
  -5  15   1      255.55      250.83     12.14 o 
  -4  15   1      246.55      248.85      7.60 o 
  -3  15   1      216.07      197.10      5.41 o 
  -2  15   1      113.33      107.95      5.95 o 
  -1  15   1       40.51       46.79      2.91 o 
   0  15   1       93.35      116.76      4.16 o 
   1  15   1      149.93      167.89      6.30 o 
   2  15   1      311.83      313.09      6.97 o 
   3  15   1     1944.18     1934.91     25.17 o 
   4  15   1     3942.10     3879.32     34.90 o 
   5  15   1     1696.53     1662.18     19.40 o 
   6  15   1        2.31        1.17      1.46 o 
   7  15   1       33.91       37.26      2.38 o 
   8  15   1       28.50       36.76      2.47 o 
   9  15   1        9.66       13.28      2.31 o 
  10  15   1      130.56      141.68      5.14 o 
  11  15   1        3.86       -1.52      2.53 o 
 -11  16   1        0.74       -2.65      2.47 o 
 -10  16   1       23.50       32.54      3.70 o 
  -9  16   1        0.52       -0.49      2.50 o 
  -8  16   1       29.83       32.18      4.15 o 
  -7  16   1        3.87        0.14      2.49 o 
  -6  16   1        1.97        3.69      2.61 o 
  -5  16   1     1199.53     1176.40     29.06 o 
  -4  16   1        1.81        3.43      2.69 o 
  -3  16   1        2.94        0.63      1.58 o 
  -2  16   1       76.20       68.09      3.47 o 
  -1  16   1      118.50      124.91      4.46 o 
   0  16   1       48.41       52.57      3.13 o 
   1  16   1       47.30       40.59      2.85 o 
   2  16   1      315.43      328.04     11.93 o 
   3  16   1      527.75      550.81     10.27 o 
   4  16   1        5.67        8.43      1.95 o 
   5  16   1      259.36      264.68      6.01 o 
   6  16   1       27.71       26.72      2.50 o 
   7  16   1       23.77       28.27      2.98 o 
   8  16   1       41.75       49.82      8.25 o 
   9  16   1        3.28        6.11      3.18 o 
  10  16   1       63.17       64.85      4.91 o 
 -10  17   1        3.94        9.99      3.08 o 
  -9  17   1       39.45       50.17      4.12 o 
  -8  17   1        1.75        8.51      3.31 o 
  -7  17   1      285.45      295.81     17.87 o 
  -6  17   1      172.06      177.74      7.59 o 
  -5  17   1      104.73      111.60     14.59 o 
  -4  17   1      211.42      193.31      7.06 o 
  -3  17   1       71.04       79.07      5.53 o 
  -2  17   1       17.81       13.30      2.23 o 
  -1  17   1        0.37       -1.59      1.49 o 
   0  17   1        8.74       12.51      2.18 o 
   1  17   1      223.14      209.48      5.95 o 
   2  17   1      555.01      486.30     12.23 o 
   3  17   1      148.86      136.74      5.01 o 
   4  17   1        0.11        0.80      1.67 o 
   5  17   1      161.22      174.89      5.01 o 
   6  17   1      625.65      614.92     10.14 o 
   7  17   1       96.39       91.73      8.52 o 
   8  17   1       87.40       63.09      5.25 o 
   9  17   1        0.92       -0.16      2.77 o 
  10  17   1       44.46       62.61      5.59 o 
 -10  18   1       22.21       30.23      5.85 o 
  -9  18   1       62.08       81.50      9.82 o 
  -8  18   1      159.46      177.52     16.06 o 
  -7  18   1       37.71       48.94      4.95 o 
  -6  18   1      299.30      286.25      9.86 o 
  -5  18   1        3.66        6.40      2.88 o 
  -4  18   1       33.64       39.91      3.19 o 
  -3  18   1       17.22       12.29      2.27 o 
  -2  18   1        0.19       -1.66      1.60 o 
  -1  18   1        6.26        4.52      2.26 o 
   0  18   1        2.55        1.86      1.78 o 
   1  18   1       20.17       24.63      2.73 o 
   2  18   1      160.91      154.30      6.85 o 
   3  18   1       35.07       34.26      3.12 o 
   4  18   1        8.19        9.38      2.63 o 
   5  18   1       31.94       31.76      3.15 o 
   6  18   1        1.49        1.90      2.73 o 
   7  18   1       62.65       66.42      4.24 o 
   8  18   1       41.06       45.52      4.97 o 
   9  18   1        1.58        3.07      3.37 o 
  10  18   1       54.24       62.55      5.85 o 
  -9  19   1        6.44       11.75      3.77 o 
  -8  19   1        4.07        4.79      3.12 o 
  -7  19   1      225.47      223.29     12.41 o 
  -6  19   1      259.82      242.59      9.37 o 
  -5  19   1        3.74        1.67      5.57 o 
  -4  19   1       92.82       96.67      5.98 o 
  -3  19   1      295.45      283.50     10.73 o 
  -2  19   1      200.07      176.63      5.83 o 
  -1  19   1       85.13       79.73      4.86 o 
   0  19   1        0.96       -1.61      1.68 o 
   1  19   1      276.16      261.92      7.11 o 
   2  19   1      154.08      145.96      5.79 o 
   3  19   1      277.87      301.23      7.92 o 
   4  19   1       44.44       34.90      3.30 o 
   5  19   1       18.56       21.06      3.00 o 
   6  19   1      154.04      146.66      5.81 o 
   7  19   1      251.21      253.43     14.99 o 
   8  19   1      214.80      214.88      9.23 o 
   9  19   1       31.71       41.48      8.09 o 
  -8  20   1        1.93        2.19      3.07 o 
  -7  20   1       37.71       32.13      4.51 o 
  -6  20   1       96.87       95.36      6.43 o 
  -5  20   1       27.62       21.50      3.86 o 
  -4  20   1       18.65       23.37      3.90 o 
  -3  20   1      310.57      311.84      8.01 o 
  -2  20   1      462.56      424.32      9.48 o 
  -1  20   1      129.24      107.03      5.34 o 
   0  20   1       59.83       51.01      4.70 o 
   1  20   1      133.16      138.99      5.34 o 
   2  20   1      129.34      136.20      5.40 o 
   3  20   1      506.04      512.57      9.17 o 
   4  20   1        2.48        3.27      2.22 o 
   5  20   1        0.03       -2.26      2.04 o 
   6  20   1      167.88      175.84      6.79 o 
   7  20   1       36.38       29.86      4.59 o 
   8  20   1        1.60        2.86      3.37 o 
  -8  21   1      119.17      131.97      8.00 o 
  -7  21   1      154.83      198.36     11.64 o 
  -6  21   1        1.90        4.13      3.00 o 
  -5  21   1        5.84       -1.42      2.95 o 
  -4  21   1        0.95       -0.57      2.98 o 
  -3  21   1      107.58      113.73      6.60 o 
  -2  21   1       77.78       78.39      4.83 o 
  -1  21   1       16.89       22.47      2.99 o 
   0  21   1        7.94        5.69      2.29 o 
   1  21   1       23.02       31.98      3.24 o 
   2  21   1      242.32      257.50      6.38 o 
   3  21   1       17.70       13.89      2.28 o 
   4  21   1      178.09      190.33      5.57 o 
   5  21   1       11.93       10.96      2.77 o 
   6  21   1      100.85      120.41      9.17 o 
   7  21   1       13.90       14.96      4.12 o 
   8  21   1       68.75       69.37      6.36 o 
  -7  22   1       55.68       65.43      6.14 o 
  -6  22   1        0.00       -1.30      2.93 o 
  -5  22   1       18.41       23.77      4.23 o 
  -4  22   1       18.60       11.34      3.63 o 
  -3  22   1       24.02       13.85      3.54 o 
  -2  22   1       41.20       53.74      4.03 o 
  -1  22   1      252.29      233.39      7.22 o 
   0  22   1       74.78       67.71      4.29 o 
   1  22   1      570.87      552.87     11.55 o 
   2  22   1        1.12        2.94      1.91 o 
   3  22   1       53.13       51.43      3.38 o 
   4  22   1       61.91       68.86      3.79 o 
   5  22   1       18.45       14.71      3.10 o 
   6  22   1       74.21       92.07      6.77 o 
   7  22   1        3.18        6.64      3.84 o 
  -6  23   1       82.82       97.63      6.99 o 
  -5  23   1       80.18       85.17      6.49 o 
  -4  23   1       30.31       34.75      4.82 o 
  -3  23   1      352.39      355.85     21.24 o 
  -2  23   1       44.52       42.93      5.79 o 
  -1  23   1        0.85        4.38      2.43 o 
   0  23   1        0.52       -1.39      2.22 o 
   1  23   1       12.18       12.84      2.41 o 
   2  23   1       46.91       39.19      4.22 o 
   3  23   1        2.15        4.29      2.19 o 
   4  23   1      102.87      117.71      4.74 o 
   5  23   1        4.92       11.42      4.10 o 
   6  23   1        0.44        5.28      3.85 o 
  -5  24   1       38.24       48.93      7.36 o 
  -4  24   1        3.75       -1.48      2.87 o 
  -3  24   1       81.94       84.33      6.44 o 
  -2  24   1      384.50      399.38     12.67 o 
  -1  24   1       16.90       24.67      4.07 o 
   0  24   1        2.85        4.05      2.85 o 
   1  24   1        0.04       -2.93      1.97 o 
   2  24   1      132.60      128.04      5.38 o 
   3  24   1        9.32       14.71      2.61 o 
   4  24   1       68.10       73.88     11.87 o 
  -3  25   1       14.84       26.09      4.77 o 
  -2  25   1       36.48       44.72     11.48 o 
  -1  25   1       17.25       19.57      6.44 o 
   0  25   1        0.32        3.49      3.72 o 
   1  25   1        2.33        3.97      2.44 o 
   2  25   1        1.92        0.40      2.10 o 
   3  25   1       58.42       68.90      4.24 o 
 -14   0   2       80.40       70.71      9.08 o 
 -13   0   2       66.74       71.58      8.59 o 
 -12   0   2      144.80      146.60     10.60 o 
 -11   0   2       30.37       33.63      5.83 o 
 -10   0   2      488.08      436.20      8.31 o 
  -9   0   2      100.91       91.19      6.51 o 
  -8   0   2      452.85      448.53      7.85 o 
  -7   0   2      916.38      941.59     12.95 o 
  -6   0   2      252.87      309.93      9.92 o 
  -5   0   2       71.10       85.02      4.34 o 
  -4   0   2      944.21      966.88     12.06 o 
  -3   0   2     2854.88     2829.57     31.33 o 
  -2   0   2     2529.54     2467.05     27.28 o 
  -1   0   2     4750.45     4509.77     48.59 o 
   0   0   2     1164.92     1183.00     13.42 o 
   1   0   2     4142.12     4252.79     45.28 o 
   2   0   2     2795.00     2638.03     50.79 o 
   3   0   2      365.20      347.19      9.81 o 
   4   0   2       16.54       16.61      1.64 o 
   5   0   2     2618.05     2675.56     36.06 o 
   6   0   2      504.89      491.75      9.92 o 
   7   0   2       71.25       77.26      3.89 o 
   8   0   2      786.73      754.19     21.33 o 
   9   0   2     2039.41     1958.24     44.96 o 
  10   0   2      738.43      716.49     22.52 o 
  11   0   2      149.54      151.13     10.22 o 
  12   0   2       51.71       43.93      6.97 o 
  13   0   2       35.49       38.68      7.26 o 
 -14   1   2      138.65      142.93     14.46 o 
 -13   1   2        0.10        0.85      3.27 o 
 -12   1   2        6.24        7.85      3.93 o 
 -11   1   2      188.64      184.49      4.86 o 
 -10   1   2       87.25       76.38      3.09 o 
  -9   1   2       11.78       12.13      1.41 o 
  -8   1   2       56.64       49.84      1.82 o 
  -7   1   2       92.35      106.87      2.39 o 
  -6   1   2      703.54      786.39      9.37 o 
  -5   1   2     2973.76     3147.50     41.83 o 
  -4   1   2      558.56      538.17      5.89 o 
  -3   1   2        4.08        4.67      0.99 o 
  -2   1   2    23760.51    22086.35    166.77 o 
  -1   1   2    25842.09    23646.55    193.65 o 
   0   1   2       30.42       32.81      0.96 o 
   1   1   2       60.37       55.11      1.32 o 
   2   1   2      967.29      949.03      8.71 o 
   3   1   2      624.96      628.54      6.85 o 
   4   1   2      356.61      394.68      8.04 o 
   5   1   2      516.25      547.37      8.94 o 
   6   1   2        8.55       10.53      1.39 o 
   7   1   2      493.60      525.72      7.95 o 
   8   1   2      459.02      450.96     10.83 o 
   9   1   2       49.75       44.94      7.22 o 
  10   1   2     2456.34     2325.51     42.09 o 
  11   1   2       16.15       13.35      3.37 o 
  12   1   2       36.61       34.08      4.56 o 
  13   1   2       48.44       48.27      5.38 o 
 -14   2   2      205.93      253.01     10.71 o 
 -13   2   2       63.98       67.31      8.25 o 
 -12   2   2       50.43       48.74      9.31 o 
 -11   2   2        2.90        3.71      1.68 o 
 -10   2   2      231.44      227.53      4.06 o 
  -9   2   2       52.04       53.55      3.23 o 
  -8   2   2      127.70      152.10      2.97 o 
  -7   2   2      529.60      542.08      6.60 o 
  -6   2   2     1579.80     1651.52     17.24 o 
  -5   2   2      329.65      381.73      5.36 o 
  -4   2   2     3252.63     3266.67     32.49 o 
  -3   2   2       25.31       35.89      1.31 o 
  -2   2   2     1176.85     1155.70     11.82 o 
  -1   2   2     4771.38     4857.08     44.94 o 
   0   2   2      187.20      210.89      2.60 o 
   1   2   2       62.37       69.92      1.30 o 
   2   2   2      767.83      747.56      7.06 o 
   3   2   2        3.59        9.13      1.42 o 
   4   2   2      294.49      266.29      6.19 o 
   5   2   2       28.45       17.88      1.29 o 
   6   2   2       24.89       25.91      1.53 o 
   7   2   2       87.62       79.36      2.66 o 
   8   2   2      164.76      147.50      5.92 o 
   9   2   2     1587.80     1462.82     35.78 o 
  10   2   2      509.51      492.66     12.66 o 
  11   2   2        3.84        3.27      3.13 o 
  12   2   2      156.17      150.48      7.83 o 
  13   2   2      170.08      191.50     14.87 o 
 -13   3   2      460.12      468.50     13.88 o 
 -12   3   2      180.88      159.77      7.76 o 
 -11   3   2        0.61        0.47      1.51 o 
 -10   3   2       42.76       38.51      1.90 o 
  -9   3   2        1.55       -0.04      0.94 o 
  -8   3   2      235.94      228.53      3.73 o 
  -7   3   2      110.86      100.28      2.73 o 
  -6   3   2      142.67      170.53      3.42 o 
  -5   3   2      103.12       97.25      2.99 o 
  -4   3   2        4.07        1.50      0.68 o 
  -3   3   2       13.81       16.25      1.01 o 
  -2   3   2     1847.31     1824.84     18.00 o 
  -1   3   2     4547.27     4701.91     50.93 o 
   0   3   2      415.85      397.14      4.24 o 
   1   3   2     2690.99     2766.98     23.50 o 
   2   3   2     1020.06     1016.59      9.31 o 
   3   3   2       94.29       95.12      4.74 o 
   4   3   2     1882.56     2027.18     29.27 o 
   5   3   2      133.20      138.33      3.28 o 
   6   3   2        3.27        0.35      1.25 o 
   7   3   2      381.31      388.84      7.75 o 
   8   3   2      826.89      795.73     15.71 o 
   9   3   2      549.92      531.62     12.66 o 
  10   3   2      135.63      132.49      6.44 o 
  11   3   2      151.58      127.82      9.89 o 
  12   3   2       10.61       18.63      3.84 o 
  13   3   2      234.86      261.33     25.63 o 
 -13   4   2      410.68      467.31     13.93 o 
 -12   4   2      230.13      261.66      7.96 o 
 -11   4   2      136.55      128.76      3.85 o 
 -10   4   2        4.31        7.16      1.33 o 
  -9   4   2       13.35       13.93      1.36 o 
  -8   4   2        0.80       -0.15      0.85 o 
  -7   4   2        3.46        5.66      1.27 o 
  -6   4   2       32.48       40.60      1.63 o 
  -5   4   2      531.51      524.27      6.19 o 
  -4   4   2        0.10        2.10      0.67 o 
  -3   4   2     1017.80      978.18     10.70 o 
  -2   4   2      284.50      286.83      4.78 o 
  -1   4   2     2342.70     2347.54     26.42 o 
   0   4   2     4620.18     4334.13     40.77 o 
   1   4   2     2791.31     2795.02     23.82 o 
   2   4   2      682.91      685.22      8.54 o 
   3   4   2        0.33        0.72      0.51 o 
   4   4   2     5860.34     6260.13    112.67 o 
   5   4   2       98.91      102.91      4.09 o 
   6   4   2       22.46       26.55      4.48 o 
   7   4   2      235.52      222.27      5.53 o 
   8   4   2       24.70       36.49      4.55 o 
   9   4   2      100.53       83.68      4.99 o 
  10   4   2        4.34        4.02      3.14 o 
  11   4   2       62.77       58.40      5.04 o 
  12   4   2        4.12       -1.45      2.83 o 
  13   4   2       22.21       29.93      4.59 o 
 -13   5   2        6.63       13.95      3.97 o 
 -12   5   2        4.57        3.14      2.41 o 
 -11   5   2      239.05      226.78      5.11 o 
 -10   5   2        0.99        0.70      1.14 o 
  -9   5   2      215.35      225.17      3.73 o 
  -8   5   2      264.93      270.05      4.54 o 
  -7   5   2       45.27       53.83      2.06 o 
  -6   5   2        2.30        1.18      0.77 o 
  -5   5   2     2391.85     2390.07     21.51 o 
  -4   5   2      183.39      148.50      4.16 o 
  -3   5   2      677.40      677.43      7.99 o 
  -2   5   2      491.47      471.54      4.97 o 
  -1   5   2     4421.12     4229.72     39.99 o 
   0   5   2     3955.83     3878.77     32.98 o 
   1   5   2     3809.27     3752.05     31.69 o 
   2   5   2        2.81        5.57      0.76 o 
   3   5   2     3372.19     3410.55     32.28 o 
   4   5   2     2492.37     2837.26     27.43 o 
   5   5   2       51.33       49.29      2.17 o 
   6   5   2       14.90        8.95      1.44 o 
   7   5   2      209.30      197.18      6.27 o 
   8   5   2        0.45        2.54      1.39 o 
   9   5   2        2.87        5.94      2.57 o 
  10   5   2       98.15       87.69      5.45 o 
  11   5   2       76.60       74.26      5.44 o 
  12   5   2        5.84       10.03      3.51 o 
  13   5   2       38.82       42.27      6.34 o 
 -13   6   2       26.01       37.42      4.08 o 
 -12   6   2      139.72      147.41      6.21 o 
 -11   6   2        1.04        2.91      1.58 o 
 -10   6   2        5.79        6.00      1.60 o 
  -9   6   2       51.94       48.21      2.13 o 
  -8   6   2      108.32      105.07      3.27 o 
  -7   6   2     1689.04     1684.60     16.72 o 
  -6   6   2     3324.68     3317.11     34.05 o 
  -5   6   2        0.37        3.75      1.68 o 
  -4   6   2     3226.31     3247.33     31.86 o 
  -3   6   2     1722.34     1699.67     15.39 o 
  -2   6   2     1094.34     1122.63     10.52 o 
  -1   6   2      896.72      861.66      8.31 o 
   0   6   2      425.45      425.65      7.58 o 
   1   6   2     2530.72     2437.09     31.53 o 
   2   6   2     2017.48     2139.79     23.61 o 
   3   6   2     2680.68     2952.97     28.32 o 
   4   6   2      687.73      843.65      9.49 o 
   5   6   2      104.32      112.24      2.26 o 
   6   6   2        0.72        2.62      2.24 o 
   7   6   2       57.33       51.01      2.58 o 
   8   6   2       14.12       12.62      1.91 o 
   9   6   2        3.69       -0.22      2.13 o 
  10   6   2       35.66       37.26      4.05 o 
  11   6   2       91.64       80.04      5.63 o 
  12   6   2       40.02       41.24      4.85 o 
  13   6   2        2.86        2.68      3.19 o 
 -13   7   2        7.09        5.57      2.95 o 
 -12   7   2      183.29      191.34      7.07 o 
 -11   7   2       20.93       32.50      2.44 o 
 -10   7   2       74.57       78.67      3.17 o 
  -9   7   2      146.73      153.48      3.87 o 
  -8   7   2       67.68       64.19      2.46 o 
  -7   7   2      171.92      183.75      4.28 o 
  -6   7   2     1268.19     1191.08     13.97 o 
  -5   7   2     1780.05     1877.38     19.93 o 
  -4   7   2       25.87       28.02      1.60 o 
  -3   7   2      422.28      403.82      4.76 o 
  -2   7   2       46.52       41.68      1.24 o 
  -1   7   2     2908.91     3045.09     29.66 o 
   0   7   2      107.45      101.80      2.93 o 
   1   7   2       54.90       54.57      1.46 o 
   2   7   2     1207.79     1209.16     17.31 o 
   3   7   2     1041.03     1020.24     11.05 o 
   4   7   2      255.82      272.56      7.00 o 
   5   7   2      367.81      444.25      5.90 o 
   6   7   2      135.78      134.47      3.80 o 
   7   7   2      233.13      249.70      7.93 o 
   8   7   2       12.20       17.15      3.34 o 
   9   7   2        0.29       -0.10      2.12 o 
  10   7   2       18.29       16.19      4.91 o 
  11   7   2      184.97      155.46      7.35 o 
  12   7   2       13.84       22.35      4.24 o 
  13   7   2       32.63       42.67      5.29 o 
 -13   8   2        1.62        6.27      3.04 o 
 -12   8   2       11.13        9.34      2.88 o 
 -11   8   2      537.84      542.46     15.05 o 
 -10   8   2       94.09       75.06      3.72 o 
  -9   8   2      392.63      378.57      9.74 o 
  -8   8   2        0.30        1.77      1.19 o 
  -7   8   2      186.04      180.09      4.31 o 
  -6   8   2      459.27      466.57      7.18 o 
  -5   8   2       19.77       20.27      1.54 o 
  -4   8   2      137.83      169.32      2.86 o 
  -3   8   2      402.19      432.62      5.71 o 
  -2   8   2      253.14      250.09      3.40 o 
  -1   8   2     1313.12     1410.48     17.16 o 
   0   8   2     1007.33     1064.73     13.57 o 
   1   8   2     4093.66     4082.94     38.62 o 
   2   8   2      153.33      180.62      5.73 o 
   3   8   2     2728.13     2852.62     27.71 o 
   4   8   2     1483.89     1557.74     16.24 o 
   5   8   2       72.56       79.56      2.41 o 
   6   8   2      119.36      150.62      3.63 o 
   7   8   2       28.31       21.44      2.05 o 
   8   8   2       48.93       37.91      3.33 o 
   9   8   2      169.62      128.13      4.46 o 
  10   8   2       38.88       38.22      4.07 o 
  11   8   2      153.12      143.27      7.10 o 
  12   8   2        2.84        3.90      3.66 o 
  13   8   2       11.76        7.35      3.63 o 
 -13   9   2       63.35       61.23      4.86 o 
 -12   9   2       55.50       53.87      3.53 o 
 -11   9   2       18.59       17.29      2.43 o 
 -10   9   2       71.69       65.81      3.40 o 
  -9   9   2      101.52      104.31      3.32 o 
  -8   9   2      541.91      533.88      8.60 o 
  -7   9   2      466.54      471.48      7.73 o 
  -6   9   2     1405.37     1346.84     15.75 o 
  -5   9   2      770.19      721.08      8.12 o 
  -4   9   2      118.06      130.08      2.58 o 
  -3   9   2     1661.06     1782.53     16.53 o 
  -2   9   2      219.54      238.47      4.12 o 
  -1   9   2      479.40      532.60      8.10 o 
   0   9   2      150.60      155.28      3.74 o 
   1   9   2      288.47      294.56      4.53 o 
   2   9   2     1601.09     1645.17     16.84 o 
   3   9   2      191.32      196.76      3.51 o 
   4   9   2      852.61      812.06      9.56 o 
   5   9   2      307.26      335.06      5.13 o 
   6   9   2       55.14       57.63      2.48 o 
   7   9   2       36.35       37.45      2.56 o 
   8   9   2       54.99       49.26      2.96 o 
   9   9   2      116.90      120.57      5.70 o 
  10   9   2       62.87       59.84      4.79 o 
  11   9   2       97.08       99.06      9.69 o 
  12   9   2      146.93      147.95      7.70 o 
 -12  10   2       14.12       17.71      2.74 o 
 -11  10   2       95.71      102.90      7.17 o 
 -10  10   2        9.65       14.08      2.20 o 
  -9  10   2       55.29       53.67      2.89 o 
  -8  10   2      569.77      526.14      9.96 o 
  -7  10   2       85.90       74.27      3.64 o 
  -6  10   2       14.91       14.86      1.71 o 
  -5  10   2      835.21      814.82     17.91 o 
  -4  10   2        2.24        4.36      1.68 o 
  -3  10   2      320.29      318.73      4.77 o 
  -2  10   2      197.22      185.95      3.21 o 
  -1  10   2      538.78      483.98      8.23 o 
   0  10   2       91.06       84.96      3.43 o 
   1  10   2      601.98      695.22      7.54 o 
   2  10   2      230.47      228.44      4.45 o 
   3  10   2      542.18      505.15      6.69 o 
   4  10   2      368.01      386.73      5.70 o 
   5  10   2      125.34      153.23      3.36 o 
   6  10   2       33.32       39.16      3.46 o 
   7  10   2       27.14       22.05      1.96 o 
   8  10   2      263.62      265.81      6.40 o 
   9  10   2       19.73       14.06      2.16 o 
  10  10   2       53.56       53.65      4.70 o 
  11  10   2        5.75       -2.39      2.58 o 
  12  10   2        1.45       10.01      3.63 o 
 -12  11   2      147.94      170.74      5.73 o 
 -11  11   2       36.01       53.19      3.44 o 
 -10  11   2        2.45        1.77      1.86 o 
  -9  11   2      302.41      323.65      7.84 o 
  -8  11   2      221.41      200.60      5.96 o 
  -7  11   2     2389.85     2318.40     28.98 o 
  -6  11   2      186.30      173.76      4.91 o 
  -5  11   2       69.50       75.13      4.49 o 
  -4  11   2      509.79      527.16      7.12 o 
  -3  11   2      176.50      179.92      3.46 o 
  -2  11   2       18.54       16.88      1.11 o 
  -1  11   2      220.68      256.23      5.37 o 
   0  11   2       64.10       59.88      2.65 o 
   1  11   2       18.05       19.85      1.54 o 
   2  11   2      854.98      836.67      8.93 o 
   3  11   2        0.04        1.67      0.84 o 
   4  11   2       13.38       11.97      1.31 o 
   5  11   2     1187.47     1112.63     12.80 o 
   6  11   2      118.96       96.48      3.27 o 
   7  11   2        9.99        7.80      1.61 o 
   8  11   2       68.60       49.50      5.09 o 
   9  11   2        0.53       -0.50      1.75 o 
  10  11   2       59.63       62.29      5.01 o 
  11  11   2       49.08       44.78     11.48 o 
  12  11   2        0.15        0.60      3.63 o 
 -12  12   2       18.20       21.88      3.42 o 
 -11  12   2        1.38        2.27      2.09 o 
 -10  12   2       91.12       92.09      4.10 o 
  -9  12   2      242.50      228.78      6.69 o 
  -8  12   2      231.59      229.92      6.42 o 
  -7  12   2       28.14       28.21      2.73 o 
  -6  12   2      243.86      237.07      7.32 o 
  -5  12   2       73.02       60.35      3.56 o 
  -4  12   2       13.27       19.81      1.47 o 
  -3  12   2      423.09      455.31      7.22 o 
  -2  12   2       50.39       43.76      1.63 o 
  -1  12   2      755.65      845.33     12.28 o 
   0  12   2      307.72      351.18      6.76 o 
   1  12   2       93.58       75.56      2.66 o 
   2  12   2       71.53       72.71      2.06 o 
   3  12   2      117.72      114.18      4.83 o 
   4  12   2     1521.66     1509.26     15.02 o 
   5  12   2       66.46       58.54      2.47 o 
   6  12   2      102.17      100.41      3.36 o 
   7  12   2      381.13      342.75      6.41 o 
   8  12   2      200.62      178.01      5.56 o 
   9  12   2       75.42       67.02      3.76 o 
  10  12   2        9.02        8.48      3.19 o 
  11  12   2       92.50      125.43      7.05 o 
  12  12   2        2.58        3.60      3.34 o 
 -12  13   2       40.56       58.61      4.58 o 
 -11  13   2        5.42        9.55      2.81 o 
 -10  13   2       98.47      112.03      5.36 o 
  -9  13   2      549.56      521.77     13.46 o 
  -8  13   2      224.75      219.69      8.18 o 
  -7  13   2      245.93      241.74      8.32 o 
  -6  13   2        0.37        2.40      2.28 o 
  -5  13   2      174.23      166.67      6.47 o 
  -4  13   2        4.77        3.40      1.48 o 
  -3  13   2       46.58       51.76      2.70 o 
  -2  13   2       30.59       30.55      2.20 o 
  -1  13   2        0.16        3.06      1.33 o 
   0  13   2       33.45       41.28      3.80 o 
   1  13   2     1345.24     1371.98     18.26 o 
   2  13   2       87.09       77.88      2.20 o 
   3  13   2      180.23      184.07      3.54 o 
   4  13   2        3.55        2.47      1.14 o 
   5  13   2       67.65       75.81      2.55 o 
   6  13   2       18.75       14.99      1.78 o 
   7  13   2      102.75       87.85      3.40 o 
   8  13   2       68.59       64.07      3.57 o 
   9  13   2        4.98        5.38      2.13 o 
  10  13   2        0.24       -1.02      2.66 o 
  11  13   2      174.48      228.98      9.42 o 
 -11  14   2       14.26       16.82      3.23 o 
 -10  14   2      179.75      190.81      6.73 o 
  -9  14   2        5.52        5.93      2.88 o 
  -8  14   2      540.50      531.19     26.90 o 
  -7  14   2      685.18      641.19     14.80 o 
  -6  14   2      567.02      528.92     13.35 o 
  -5  14   2      736.47      732.19     15.38 o 
  -4  14   2      245.36      240.77      5.75 o 
  -3  14   2       15.33        9.66      1.76 o 
  -2  14   2        4.49        5.29      1.66 o 
  -1  14   2       32.64       31.71      2.35 o 
   0  14   2        4.46        5.72      1.58 o 
   1  14   2       43.17       51.39      3.78 o 
   2  14   2      227.29      228.35      4.93 o 
   3  14   2       89.06       85.06      3.20 o 
   4  14   2     2407.61     2296.34     24.76 o 
   5  14   2      160.88      154.84      3.33 o 
   6  14   2       88.47       86.98      3.25 o 
   7  14   2      118.37      106.55      3.62 o 
   8  14   2       81.26       80.66      3.27 o 
   9  14   2      264.91      270.47      6.55 o 
  10  14   2        0.34        0.55      2.31 o 
  11  14   2       73.86       79.94     13.84 o 
 -11  15   2       66.67       74.25      4.95 o 
 -10  15   2      201.68      201.76     10.00 o 
  -9  15   2       76.90       74.36      5.65 o 
  -8  15   2       49.46       42.66      4.48 o 
  -7  15   2       30.53       27.97      4.95 o 
  -6  15   2        3.71        6.24      2.76 o 
  -5  15   2      307.92      315.20     17.74 o 
  -4  15   2       28.54       37.41      2.65 o 
  -3  15   2      161.20      162.22      4.82 o 
  -2  15   2       10.30        9.59      1.86 o 
  -1  15   2      174.37      145.90      4.58 o 
   0  15   2       33.81       26.26      3.16 o 
   1  15   2      547.61      574.57     10.11 o 
   2  15   2       27.48       31.60      2.91 o 
   3  15   2        0.03       -2.10      1.41 o 
   4  15   2      286.05      280.01      6.71 o 
   5  15   2      602.08      564.94      7.94 o 
   6  15   2        1.70        4.85      1.81 o 
   7  15   2      366.63      351.36      7.33 o 
   8  15   2       47.78       53.08      4.80 o 
   9  15   2       71.44       78.33      4.66 o 
  10  15   2       54.15       44.87      5.52 o 
  11  15   2       49.96       44.58      5.68 o 
 -10  16   2        4.27        2.93      2.67 o 
  -9  16   2      194.16      194.44      8.63 o 
  -8  16   2      498.03      488.00     13.32 o 
  -7  16   2      196.39      207.84      8.38 o 
  -6  16   2      569.39      555.89     13.76 o 
  -5  16   2      119.42      114.07      8.52 o 
  -4  16   2        0.29       -0.84      2.01 o 
  -3  16   2       99.58      109.40      4.15 o 
  -2  16   2      176.12      142.30      4.74 o 
  -1  16   2       14.77       14.96      2.14 o 
   0  16   2      667.51      624.99     10.87 o 
   1  16   2      197.68      200.48      6.85 o 
   2  16   2      255.45      241.82      5.43 o 
   3  16   2       49.71       46.91      2.76 o 
   4  16   2        8.46        6.27      1.69 o 
   5  16   2       38.03       32.15      2.64 o 
   6  16   2      549.14      513.67      9.12 o 
   7  16   2        4.34        2.42      1.97 o 
   8  16   2       44.39       59.28      3.51 o 
   9  16   2      104.54      112.83      5.53 o 
  10  16   2      221.90      290.09      8.63 o 
 -10  17   2       25.10       24.84      3.66 o 
  -9  17   2        2.24       -0.39      2.89 o 
  -8  17   2       44.11       43.99      4.79 o 
  -7  17   2       76.26       75.53      5.56 o 
  -6  17   2      201.66      197.52      8.11 o 
  -5  17   2       26.67       25.15      3.59 o 
  -4  17   2        6.88        5.88      2.68 o 
  -3  17   2      202.81      215.37      5.97 o 
  -2  17   2       35.76       36.01      2.86 o 
  -1  17   2       11.34       11.86      2.11 o 
   0  17   2      171.91      185.97      5.60 o 
   1  17   2      163.50      149.63      5.11 o 
   2  17   2     1932.55     1869.67     24.82 o 
   3  17   2     1002.48      951.28     12.92 o 
   4  17   2       69.43       71.37      3.29 o 
   5  17   2        2.86        1.10      1.76 o 
   6  17   2       72.78       91.97      5.73 o 
   7  17   2       20.02       17.87      2.49 o 
   8  17   2       16.84       20.22      3.22 o 
   9  17   2        2.14        5.47      2.65 o 
  10  17   2      227.44      290.24      8.84 o 
  -9  18   2        0.01        5.03      3.32 o 
  -8  18   2       73.93       74.96      5.95 o 
  -7  18   2      187.67      171.72      7.89 o 
  -6  18   2        0.30        1.05      6.61 o 
  -5  18   2       19.88       21.68      3.55 o 
  -4  18   2       33.80       32.07      3.87 o 
  -3  18   2       97.25       83.58      5.28 o 
  -2  18   2        6.78        8.99      2.34 o 
  -1  18   2        1.14        1.16      1.73 o 
   0  18   2      217.73      213.25      6.18 o 
   1  18   2       11.81       17.39      2.48 o 
   2  18   2     1175.16     1154.86     22.63 o 
   3  18   2       29.99       31.88      2.55 o 
   4  18   2      106.35      112.01      4.12 o 
   5  18   2       33.67       37.11      3.52 o 
   6  18   2       68.53       68.26      4.02 o 
   7  18   2       10.70       12.63      2.43 o 
   8  18   2        0.22       -2.06      2.26 o 
   9  18   2       17.80       16.97      4.26 o 
  -9  19   2       14.08       17.98      4.06 o 
  -8  19   2      110.47      112.33     10.64 o 
  -7  19   2        3.36        3.61      2.92 o 
  -6  19   2       59.62       66.94      6.07 o 
  -5  19   2        8.79        9.17      4.00 o 
  -4  19   2      140.00      129.41      6.56 o 
  -3  19   2        0.23        4.03      2.66 o 
  -2  19   2      760.12      686.10     12.34 o 
  -1  19   2      274.08      237.71      6.72 o 
   0  19   2      528.55      499.34     10.12 o 
   1  19   2       41.66       43.86      3.34 o 
   2  19   2      171.80      173.00      5.75 o 
   3  19   2        9.03        8.30      2.26 o 
   4  19   2       37.54       33.81      3.09 o 
   5  19   2       20.01       24.45      3.17 o 
   6  19   2      550.29      545.76     11.59 o 
   7  19   2       37.74       45.47      3.94 o 
   8  19   2       44.18       52.66      5.47 o 
   9  19   2       48.20       58.55      5.91 o 
  -8  20   2       65.67       76.93      6.27 o 
  -7  20   2       60.98       53.47      5.31 o 
  -6  20   2      157.46      152.33      7.63 o 
  -5  20   2       79.05       65.30      5.31 o 
  -4  20   2       76.49       82.45      5.79 o 
  -3  20   2      176.08      164.76      7.49 o 
  -2  20   2        9.85       14.96      3.28 o 
  -1  20   2      140.39      162.04      5.80 o 
   0  20   2      615.25      595.05     11.57 o 
   1  20   2       66.26       69.18      4.04 o 
   2  20   2       11.91       12.32      2.46 o 
   3  20   2        4.74        8.82      2.37 o 
   4  20   2       53.48       68.65      4.19 o 
   5  20   2      414.86      416.09     10.02 o 
   6  20   2      358.77      392.26      9.88 o 
   7  20   2        0.79        2.66      2.53 o 
   8  20   2      145.69      135.19      7.92 o 
  -7  21   2      183.77      218.94      9.63 o 
  -6  21   2       73.85       76.42      6.25 o 
  -5  21   2       60.32       53.67      5.14 o 
  -4  21   2        0.74       -0.32      6.10 o 
  -3  21   2        0.18       -0.14      2.64 o 
  -2  21   2       17.86       21.10      3.65 o 
  -1  21   2      199.03      192.13      6.39 o 
   0  21   2      411.19      410.46     12.48 o 
   1  21   2       27.91       33.67      3.35 o 
   2  21   2       31.79       40.80      3.51 o 
   3  21   2       63.13       69.78      6.10 o 
   4  21   2        8.33       14.03      2.94 o 
   5  21   2       25.48       45.12      4.06 o 
   6  21   2        0.44       -1.60      2.34 o 
   7  21   2        0.00        0.86      3.32 o 
  -7  22   2        2.26       -2.21      6.25 o 
  -6  22   2       25.73       32.93      4.74 o 
  -5  22   2       14.08        9.17      3.40 o 
  -4  22   2        4.83        5.22      3.86 o 
  -3  22   2      217.87      179.59      8.18 o 
  -2  22   2       66.55       62.18      5.37 o 
  -1  22   2        3.70        5.01      2.88 o 
   0  22   2      421.10      439.38     11.04 o 
   1  22   2      389.54      414.32      9.80 o 
   2  22   2      215.69      228.90      7.12 o 
   3  22   2        5.09        5.20      3.51 o 
   4  22   2       44.41       37.94      3.91 o 
   5  22   2        0.33       -1.92      2.42 o 
   6  22   2       15.00       13.56      3.27 o 
  -5  23   2       84.03       90.21      6.63 o 
  -4  23   2        2.37       -0.69      2.78 o 
  -3  23   2      474.47      464.16     13.60 o 
  -2  23   2      193.45      174.92     12.98 o 
  -1  23   2       50.38       55.82      5.22 o 
   0  23   2        3.27        5.45      2.47 o 
   1  23   2       20.32       27.07      3.51 o 
   2  23   2      192.31      201.47      9.04 o 
   3  23   2       45.26       41.97      4.37 o 
   4  23   2        5.31       15.79      3.16 o 
   5  23   2       47.55       51.76      4.79 o 
  -4  24   2        0.17        3.40      5.30 o 
  -3  24   2        2.74        7.39      3.53 o 
  -2  24   2      323.97      338.79     11.57 o 
  -1  24   2       73.38       67.49      7.59 o 
   0  24   2       21.26       21.34      4.09 o 
   1  24   2       76.34       68.32      4.65 o 
   2  24   2       14.42       21.00      3.23 o 
   3  24   2        9.09        4.21      2.27 o 
   4  24   2      179.55      209.14      7.70 o 
  -2  25   2      191.42      205.55      9.27 o 
  -1  25   2      331.32      354.21     12.89 o 
   0  25   2        1.13       -1.27      3.78 o 
   1  25   2        6.69        6.59      5.52 o 
   2  25   2       86.66      103.01      4.81 o 
 -13   1   3      107.23      114.63     10.35 o 
 -12   1   3        1.85        0.18      2.76 o 
 -11   1   3      164.62      152.01      3.65 o 
 -10   1   3        0.44        0.81      1.10 o 
  -9   1   3      170.82      182.15      3.34 o 
  -8   1   3       50.44       50.63      2.04 o 
  -7   1   3       14.31       16.73      1.40 o 
  -6   1   3      178.99      199.72      3.10 o 
  -5   1   3      651.87      679.55      6.97 o 
  -4   1   3     2005.12     2114.75     17.30 o 
  -3   1   3     1299.71     1452.05     12.17 o 
  -2   1   3     3079.44     3024.27     23.70 o 
  -1   1   3       61.74       86.03      1.64 o 
   0   1   3      238.24      241.21      3.05 o 
   1   1   3       22.63       27.88      1.09 o 
   2   1   3      119.06      127.78      2.07 o 
   3   1   3      271.30      308.46      7.58 o 
   4   1   3        0.23        0.36      1.14 o 
   5   1   3     2018.22     2115.16     31.52 o 
   6   1   3       62.15       73.34      2.26 o 
   7   1   3     1673.26     1618.83     26.40 o 
   8   1   3     2355.20     2194.96     34.58 o 
   9   1   3       83.66       78.75     10.56 o 
  10   1   3       90.88       80.82      7.48 o 
  11   1   3       84.19       81.35      5.68 o 
  12   1   3       38.71       31.54      4.47 o 
  13   1   3        0.43       -1.71      2.97 o 
 -13   2   3        2.43        1.15      3.26 o 
 -12   2   3       44.30       41.75      4.75 o 
 -11   2   3        7.16        7.56      1.47 o 
 -10   2   3      247.24      222.33      3.90 o 
  -9   2   3       18.98        8.63      1.23 o 
  -8   2   3        1.03        1.47      0.89 o 
  -7   2   3       85.60       91.01      2.23 o 
  -6   2   3       44.95       36.12      1.42 o 
  -5   2   3      288.79      330.59      4.02 o 
  -4   2   3      349.78      341.79      3.91 o 
  -3   2   3      419.10      423.93      6.24 o 
  -2   2   3     1606.02     1581.98     14.15 o 
  -1   2   3       46.71       51.44      2.18 o 
   0   2   3     1521.10     1386.54     11.48 o 
   1   2   3        0.09       -0.27      0.45 o 
   2   2   3      112.13      121.51      2.00 o 
   3   2   3      721.85      753.55      7.47 o 
   4   2   3      532.99      530.44     10.37 o 
   5   2   3        7.30       11.09      1.89 o 
   6   2   3      403.93      391.76      6.49 o 
   7   2   3      258.68      231.10      7.24 o 
   8   2   3      221.78      210.53      7.37 o 
   9   2   3      112.31      105.01      5.68 o 
  10   2   3       17.36       11.02      3.81 o 
  11   2   3       63.81       63.57     13.12 o 
  12   2   3       43.84       37.76      4.76 o 
  13   2   3       69.62       63.48      7.56 o 
 -13   3   3      142.49      137.37      8.90 o 
 -12   3   3      153.00      132.93      5.64 o 
 -11   3   3        6.66        5.68      1.42 o 
 -10   3   3      119.42      121.49      2.95 o 
  -9   3   3      806.19      754.09      9.25 o 
  -8   3   3      141.35      150.39      3.12 o 
  -7   3   3        1.64        1.02      0.76 o 
  -6   3   3      246.90      271.83      5.85 o 
  -5   3   3      115.81      151.51      2.48 o 
  -4   3   3     1022.64     1145.66     12.63 o 
  -3   3   3      255.16      293.35      4.45 o 
  -2   3   3     2117.82     2245.68     22.14 o 
  -1   3   3      148.20      154.22      3.74 o 
   0   3   3     3410.62     3467.83     29.57 o 
   1   3   3      103.04      139.93      2.23 o 
   2   3   3      120.33      147.59      2.29 o 
   3   3   3     1448.39     1556.21     14.13 o 
   4   3   3        3.22        0.58      1.20 o 
   5   3   3      365.32      410.72     17.59 o 
   6   3   3      205.88      226.44      4.69 o 
   7   3   3      355.27      359.54      6.45 o 
   8   3   3      156.49      140.41      6.11 o 
   9   3   3      105.43       93.89      7.20 o 
  10   3   3      111.89      106.46      6.04 o 
  11   3   3       83.48       71.09      6.92 o 
  12   3   3      899.22      867.00     23.63 o 
  13   3   3        8.06        4.57      3.63 o 
 -13   4   3       34.16       35.46      4.91 o 
 -12   4   3       83.37       76.93      3.78 o 
 -11   4   3        1.28       -0.57      1.41 o 
 -10   4   3       70.40       77.24      2.84 o 
  -9   4   3      454.08      477.07      6.89 o 
  -8   4   3      103.07      113.66      2.77 o 
  -7   4   3      247.99      251.50      4.34 o 
  -6   4   3      892.39      937.08     10.11 o 
  -5   4   3      414.32      434.12      4.83 o 
  -4   4   3     2220.22     2258.84     22.84 o 
  -3   4   3       32.94       36.02      1.58 o 
  -2   4   3     1234.58     1268.07     13.46 o 
  -1   4   3     3269.22     3407.44     37.85 o 
   0   4   3       59.77       69.49      2.52 o 
   1   4   3        1.01        0.63      0.47 o 
   2   4   3      391.16      439.73      5.66 o 
   3   4   3     3330.45     3597.00     30.74 o 
   4   4   3      102.81      104.59      3.23 o 
   5   4   3      254.70      245.89      7.48 o 
   6   4   3      335.96      326.45      6.06 o 
   7   4   3       49.79       41.25      2.78 o 
   8   4   3      244.40      240.74      7.91 o 
   9   4   3       53.08       53.09      4.37 o 
  10   4   3      670.35      655.66     15.41 o 
  11   4   3        5.17        3.98      2.86 o 
  12   4   3      133.06      142.06      7.63 o 
  13   4   3       11.07       15.58      4.36 o 
 -13   5   3       33.40       35.35      4.93 o 
 -12   5   3       60.85       65.65      3.62 o 
 -11   5   3       37.48       36.27      2.95 o 
 -10   5   3       47.11       42.86      2.17 o 
  -9   5   3      112.56      113.03      4.15 o 
  -8   5   3        8.06       10.89      1.30 o 
  -7   5   3       57.71       56.50      1.97 o 
  -6   5   3      132.51      134.22      4.06 o 
  -5   5   3      184.20      177.80      3.83 o 
  -4   5   3       37.68       38.65      1.89 o 
  -3   5   3      546.92      599.46     10.54 o 
  -2   5   3     3379.89     3598.31     34.73 o 
  -1   5   3       50.80       54.80      3.18 o 
   0   5   3      787.43      875.81      9.91 o 
   1   5   3      296.41      325.07      4.01 o 
   2   5   3        5.89        5.57      0.67 o 
   3   5   3      107.90      114.49      2.38 o 
   4   5   3        8.36        6.79      0.66 o 
   5   5   3        2.80        2.76      2.07 o 
   6   5   3       76.82       74.44      2.92 o 
   7   5   3      800.08      754.07     19.44 o 
   8   5   3       39.72       35.90      9.35 o 
   9   5   3      628.13      574.54     13.59 o 
  10   5   3       27.40       20.54      3.50 o 
  11   5   3        4.15        3.62      4.12 o 
  12   5   3       41.35       38.44      4.81 o 
  13   5   3        0.00        1.17      3.42 o 
 -13   6   3       63.31       66.62      5.95 o 
 -12   6   3       64.77       71.47      3.74 o 
 -11   6   3        0.50        2.69      1.62 o 
 -10   6   3       59.22       57.68      4.09 o 
  -9   6   3       32.57       23.83      1.73 o 
  -8   6   3      172.40      161.45      3.38 o 
  -7   6   3       58.05       63.20      2.12 o 
  -6   6   3      298.49      292.35      4.66 o 
  -5   6   3      151.63      134.09      3.26 o 
  -4   6   3       44.31       58.21      2.50 o 
  -3   6   3      530.20      536.19      8.36 o 
  -2   6   3      319.40      328.05      4.57 o 
  -1   6   3       11.30        7.16      1.30 o 
   0   6   3     3272.31     3274.55     31.95 o 
   1   6   3      286.55      283.63      3.70 o 
   2   6   3      826.44      896.49      8.90 o 
   3   6   3     1043.25     1122.55     12.14 o 
   4   6   3       62.64       72.79      1.91 o 
   5   6   3        5.97        6.77      1.43 o 
   6   6   3      337.65      345.68     11.34 o 
   7   6   3        2.69        3.11      1.40 o 
   8   6   3        1.42       -0.18      2.06 o 
   9   6   3       68.36       60.06      4.52 o 
  10   6   3        7.27        0.66      2.47 o 
  11   6   3      110.14      105.68     10.69 o 
  12   6   3       75.91       63.10      6.90 o 
  13   6   3      280.49      319.57     11.97 o 
 -13   7   3       40.61       50.42      7.11 o 
 -12   7   3      189.15      200.48      5.27 o 
 -11   7   3       34.33       29.38      2.75 o 
 -10   7   3       32.28       31.64      2.20 o 
  -9   7   3      399.75      385.56      6.38 o 
  -8   7   3       14.98       12.10      1.55 o 
  -7   7   3      203.84      199.32      4.04 o 
  -6   7   3      511.60      478.47      7.30 o 
  -5   7   3      420.26      390.16      6.69 o 
  -4   7   3       68.24       63.27      2.22 o 
  -3   7   3     1980.37     1989.93     20.46 o 
  -2   7   3     1012.50     1103.99     12.11 o 
  -1   7   3      217.97      246.19      4.59 o 
   0   7   3     1883.99     2008.34     20.63 o 
   1   7   3       67.53       68.29      1.68 o 
   2   7   3     1287.98     1428.62     14.91 o 
   3   7   3        0.81       -0.49      0.69 o 
   4   7   3      206.93      218.85      3.71 o 
   5   7   3       11.82        9.94      1.61 o 
   6   7   3       71.53       75.87      4.06 o 
   7   7   3        3.48        1.97      1.39 o 
   8   7   3       53.22       53.84      3.58 o 
   9   7   3        0.98        0.85      2.27 o 
  10   7   3       15.06        8.96      2.99 o 
  11   7   3       40.60       36.95      5.12 o 
  12   7   3       56.51       63.63      6.74 o 
 -13   8   3      149.33      174.44     12.37 o 
 -12   8   3       46.30       52.27      3.09 o 
 -11   8   3       12.59        9.08      1.94 o 
 -10   8   3        5.02        8.65      1.67 o 
  -9   8   3      337.35      334.28      5.91 o 
  -8   8   3      817.55      783.57      9.84 o 
  -7   8   3      419.05      401.57      6.91 o 
  -6   8   3      651.65      625.25      8.87 o 
  -5   8   3        1.59        0.06      0.98 o 
  -4   8   3      160.75      154.29      3.42 o 
  -3   8   3       30.25       32.94      2.05 o 
  -2   8   3       91.98      126.03      2.23 o 
  -1   8   3       27.59       22.43      1.35 o 
   0   8   3      725.74      713.92     10.13 o 
   1   8   3      136.13      140.56      2.67 o 
   2   8   3      727.55      734.68      9.82 o 
   3   8   3       80.12       81.03      2.24 o 
   4   8   3      760.75      808.99      9.57 o 
   5   8   3       66.53       69.06      5.02 o 
   6   8   3      450.72      421.44      8.51 o 
   7   8   3        8.92       10.73      1.78 o 
   8   8   3      524.78      468.51     12.68 o 
   9   8   3      154.71      110.81      5.89 o 
  10   8   3        5.25        7.81      2.92 o 
  11   8   3       27.32       29.99      5.46 o 
  12   8   3      263.59      318.40     11.36 o 
 -12   9   3       17.11       14.78      3.20 o 
 -11   9   3       26.44       19.26      2.51 o 
 -10   9   3        1.17        0.78      1.49 o 
  -9   9   3        6.37        7.73      1.65 o 
  -8   9   3      378.77      371.06      7.33 o 
  -7   9   3      298.45      308.39      6.02 o 
  -6   9   3      251.27      254.89      5.12 o 
  -5   9   3       20.41       20.73      1.66 o 
  -4   9   3       73.53       69.10      1.71 o 
  -3   9   3     4348.75     4642.25     43.53 o 
  -2   9   3      513.91      543.80      6.08 o 
  -1   9   3      122.46      138.55      3.14 o 
   0   9   3     2234.96     2278.35     23.31 o 
   1   9   3      617.77      711.50      8.37 o 
   2   9   3      569.60      556.55      7.08 o 
   3   9   3      458.55      390.02      5.62 o 
   4   9   3       48.94       52.29      1.95 o 
   5   9   3       40.60       38.40      2.34 o 
   6   9   3      109.77      122.82      4.23 o 
   7   9   3       26.11       34.83      3.94 o 
   8   9   3      750.27      602.09     13.15 o 
   9   9   3       13.43        7.44      2.65 o 
  10   9   3        1.01        0.68      2.46 o 
  11   9   3       42.17       42.66      4.76 o 
  12   9   3        2.57        0.08      3.05 o 
 -12  10   3        0.01       -0.93      2.02 o 
 -11  10   3        0.00       -0.14      1.64 o 
 -10  10   3      185.95      179.15      5.25 o 
  -9  10   3      140.95      136.14      3.93 o 
  -8  10   3     1094.10     1091.40     14.30 o 
  -7  10   3      182.14      189.75      4.73 o 
  -6  10   3       66.72       60.58      4.84 o 
  -5  10   3      662.52      640.63      8.90 o 
  -4  10   3      187.44      155.96      3.36 o 
  -3  10   3      392.41      386.38      4.95 o 
  -2  10   3        1.70        3.06      1.00 o 
  -1  10   3        0.88        9.34      1.34 o 
   0  10   3      352.96      336.89      6.26 o 
   1  10   3      238.71      221.35      5.50 o 
   2  10   3      423.05      449.02      6.11 o 
   3  10   3      452.10      481.14      6.60 o 
   4  10   3      524.43      529.06      7.18 o 
   5  10   3      413.42      488.88      8.69 o 
   6  10   3       70.23       67.24      3.32 o 
   7  10   3       34.05       44.67      5.03 o 
   8  10   3       11.83        7.41      1.96 o 
   9  10   3       43.85       31.90      3.86 o 
  10  10   3       55.45       56.61      5.04 o 
  11  10   3       20.12       24.13      4.07 o 
  12  10   3      135.69      172.92     11.40 o 
 -12  11   3      117.02      142.88      6.24 o 
 -11  11   3       80.24       76.51      4.70 o 
 -10  11   3       66.35       70.26      4.24 o 
  -9  11   3      543.92      553.32     11.10 o 
  -8  11   3     1625.58     1598.47     19.27 o 
  -7  11   3      406.03      429.26      7.56 o 
  -6  11   3       62.64       58.96      3.76 o 
  -5  11   3       83.61       83.46      2.93 o 
  -4  11   3       13.81       11.25      1.33 o 
  -3  11   3        5.81        5.30      1.13 o 
  -2  11   3       76.20       74.01      3.84 o 
  -1  11   3       13.46        6.88      1.37 o 
   0  11   3      323.53      311.27      6.12 o 
   1  11   3        0.87        0.47      2.02 o 
   2  11   3      530.53      535.38      7.03 o 
   3  11   3      349.41      347.12      5.38 o 
   4  11   3      141.93      157.04      3.60 o 
   5  11   3      620.36      605.77     10.16 o 
   6  11   3        0.44        2.11      1.65 o 
   7  11   3      178.36      162.91      4.35 o 
   8  11   3       39.85       37.83      2.90 o 
   9  11   3        3.59        4.44      2.67 o 
  10  11   3       35.17       37.02      4.39 o 
  11  11   3       24.94       21.71      4.03 o 
  12  11   3        0.64       -2.86      2.90 o 
 -12  12   3       13.43       12.19      3.16 o 
 -11  12   3      322.48      344.35      9.27 o 
 -10  12   3      670.28      712.33     16.51 o 
  -9  12   3       46.43       56.76      4.83 o 
  -8  12   3       93.24       88.22      5.56 o 
  -7  12   3      131.61      137.51      6.40 o 
  -6  12   3       33.71       27.06      3.32 o 
  -5  12   3        4.95        6.76      4.88 o 
  -4  12   3       99.44       98.22      4.81 o 
  -3  12   3      545.49      513.44      8.45 o 
  -2  12   3      223.63      213.22      9.00 o 
  -1  12   3       58.72       62.05      2.79 o 
   0  12   3       86.91       95.84      3.44 o 
   1  12   3      263.77      253.80      4.98 o 
   2  12   3      194.46      180.03      4.16 o 
   3  12   3       28.02       23.75      1.58 o 
   4  12   3     1005.87     1009.02     12.00 o 
   5  12   3      154.69      142.93      5.48 o 
   6  12   3      747.22      685.27     11.51 o 
   7  12   3       92.75       56.41      3.09 o 
   8  12   3       56.40       47.73      3.22 o 
   9  12   3      157.70      162.17     14.87 o 
  10  12   3      104.10      101.65      9.96 o 
  11  12   3       13.96       20.59      4.04 o 
 -11  13   3      280.80      310.90      8.92 o 
 -10  13   3      241.39      241.75      9.31 o 
  -9  13   3     1137.05     1122.94     22.12 o 
  -8  13   3      220.55      215.71      8.12 o 
  -7  13   3      282.89      269.84     16.57 o 
  -6  13   3       15.82       12.82      2.84 o 
  -5  13   3       83.50       84.54      4.83 o 
  -4  13   3       55.84       43.27      3.61 o 
  -3  13   3       10.20       16.66      1.83 o 
  -2  13   3      424.76      398.50      7.48 o 
  -1  13   3      168.31      165.03      4.60 o 
   0  13   3       71.97       66.04      3.04 o 
   1  13   3      232.45      210.47      5.29 o 
   2  13   3       88.35       98.01      3.96 o 
   3  13   3     1250.27     1156.55     15.43 o 
   4  13   3      342.83      336.68      8.46 o 
   5  13   3       72.78       75.14      4.83 o 
   6  13   3        1.20        2.88      2.44 o 
   7  13   3        5.10       16.59      2.50 o 
   8  13   3      247.67      245.34      6.75 o 
   9  13   3       47.70       38.44      6.65 o 
  10  13   3       43.90       28.89      6.59 o 
  11  13   3       56.03       65.70      8.73 o 
 -11  14   3        0.22        0.77      2.65 o 
 -10  14   3        2.30        0.66      3.36 o 
  -9  14   3      280.26      299.37     10.19 o 
  -8  14   3      484.73      478.14     15.53 o 
  -7  14   3        1.11       -0.79      2.24 o 
  -6  14   3       28.51       24.14      3.46 o 
  -5  14   3      112.00      120.53      5.77 o 
  -4  14   3      257.11      230.61      7.62 o 
  -3  14   3       43.13       40.33      3.52 o 
  -2  14   3      407.91      402.90      7.74 o 
  -1  14   3       57.05       55.47      2.93 o 
   0  14   3      204.99      201.09      5.30 o 
   1  14   3      200.19      181.84      5.40 o 
   2  14   3     1070.44     1052.42     13.37 o 
   3  14   3     3657.37     3543.34     45.17 o 
   4  14   3       51.78       54.49      6.86 o 
   5  14   3       30.17       31.41      3.03 o 
   6  14   3      150.53      156.47      7.74 o 
   7  14   3        1.67        1.45      1.94 o 
   8  14   3        0.33        2.14      2.22 o 
   9  14   3       17.46       13.47      6.00 o 
  10  14   3       53.22       69.68      8.73 o 
  11  14   3        0.00       -2.57      4.20 o 
 -11  15   3       83.56       79.22      5.76 o 
 -10  15   3       83.19       93.68      6.49 o 
  -9  15   3        3.21       -0.30      4.00 o 
  -8  15   3       53.60       55.71      4.97 o 
  -7  15   3       38.82       27.84      4.35 o 
  -6  15   3      155.17      132.91      6.40 o 
  -5  15   3       71.26       82.12      5.12 o 
  -4  15   3        3.17        2.36      2.51 o 
  -3  15   3        3.10        6.46      2.30 o 
  -2  15   3        2.19        0.31      1.45 o 
  -1  15   3       68.38       62.14      3.27 o 
   0  15   3        2.54        3.01      1.66 o 
   1  15   3       69.15       73.27      3.50 o 
   2  15   3      258.51      264.10      5.72 o 
   3  15   3      142.53      155.04      5.07 o 
   4  15   3       83.30       77.52      4.33 o 
   5  15   3       40.57       40.29      3.43 o 
   6  15   3      206.85      216.55      5.78 o 
   7  15   3        6.97        3.58      2.08 o 
   8  15   3       11.29        8.60      2.24 o 
   9  15   3       77.46       83.81      4.92 o 
  10  15   3       20.62       30.92      5.58 o 
 -10  16   3        0.25       -0.07      3.04 o 
  -9  16   3       62.42       73.73      7.40 o 
  -8  16   3      269.29      265.02      9.68 o 
  -7  16   3      349.78      365.09     11.10 o 
  -6  16   3       15.24       12.06      3.09 o 
  -5  16   3      132.82      120.97      6.14 o 
  -4  16   3       69.65       54.78      4.39 o 
  -3  16   3       34.32       28.45      3.47 o 
  -2  16   3        2.24        6.27      1.84 o 
  -1  16   3       45.64       37.11      2.79 o 
   0  16   3       50.86       56.41      3.31 o 
   1  16   3     1615.95     1567.73     21.33 o 
   2  16   3      795.57      756.44     10.98 o 
   3  16   3      148.30      146.48      5.30 o 
   4  16   3      436.29      428.44     10.93 o 
   5  16   3       48.18       31.34      3.30 o 
   6  16   3      337.59      309.19     11.67 o 
   7  16   3        7.92       12.29      2.30 o 
   8  16   3       17.12       20.06      2.89 o 
   9  16   3       37.42       43.00      4.01 o 
  10  16   3       19.81       37.26      5.88 o 
 -10  17   3       27.82       39.50      5.34 o 
  -9  17   3       54.59       53.91      5.41 o 
  -8  17   3       59.67       64.91      5.55 o 
  -7  17   3       10.99       10.76      3.25 o 
  -6  17   3      199.05      172.29     10.95 o 
  -5  17   3       24.25       20.85      5.80 o 
  -4  17   3      657.08      586.73     13.99 o 
  -3  17   3        6.45        3.78      3.69 o 
  -2  17   3        0.51        2.84      2.32 o 
  -1  17   3      121.37      122.21      4.59 o 
   0  17   3        0.99       -0.89      1.63 o 
   1  17   3       13.20       12.77      2.28 o 
   2  17   3      431.80      445.86      9.17 o 
   3  17   3      304.92      306.17      6.48 o 
   4  17   3      140.84      134.52      5.61 o 
   5  17   3      296.90      306.46      8.32 o 
   6  17   3      150.91      141.27      4.97 o 
   7  17   3      100.61      102.20      4.52 o 
   8  17   3        0.01        0.72      2.01 o 
   9  17   3        1.33        4.47      3.22 o 
  -9  18   3      311.46      320.36     11.47 o 
  -8  18   3       25.62       21.61      4.23 o 
  -7  18   3      156.60      164.76      7.83 o 
  -6  18   3        2.23       11.39      8.17 o 
  -5  18   3       23.37       26.50      3.84 o 
  -4  18   3      730.55      683.12     15.70 o 
  -3  18   3      241.19      217.70      8.07 o 
  -2  18   3     1281.66     1152.24     21.70 o 
  -1  18   3        5.00        3.77      3.85 o 
   0  18   3        3.41        6.09      2.40 o 
   1  18   3      217.07      227.47      6.49 o 
   2  18   3       31.42       38.93      3.12 o 
   3  18   3       68.87       65.54      3.74 o 
   4  18   3       48.38       38.65      3.59 o 
   5  18   3        0.36        3.31      2.30 o 
   6  18   3      938.43      920.96     14.02 o 
   7  18   3        1.59       -3.54      2.36 o 
   8  18   3        0.51        3.88      2.28 o 
   9  18   3        2.44        6.75      3.03 o 
  -8  19   3        9.57        8.17      4.20 o 
  -7  19   3       77.19       89.40      6.34 o 
  -6  19   3        0.02        0.48      4.80 o 
  -5  19   3       10.41       10.60      4.04 o 
  -4  19   3        1.27        1.37      4.49 o 
  -3  19   3       77.34       73.20      5.34 o 
  -2  19   3      513.93      511.95     13.06 o 
  -1  19   3      130.69      128.55     11.67 o 
   0  19   3      941.32      888.06     24.43 o 
   1  19   3       17.65       20.92      2.76 o 
   2  19   3      520.80      520.79     10.52 o 
   3  19   3        8.39        7.97      2.31 o 
   4  19   3       30.21       24.19      3.24 o 
   5  19   3        0.58       -3.18      2.12 o 
   6  19   3      157.48      167.75      5.66 o 
   7  19   3      107.01      119.45      5.01 o 
   8  19   3      270.37      333.23      9.30 o 
  -8  20   3      186.55      197.83      9.14 o 
  -7  20   3        9.27       10.86      5.01 o 
  -6  20   3       48.85       62.38      5.47 o 
  -5  20   3       79.77       83.62      6.06 o 
  -4  20   3        1.28        0.23      2.69 o 
  -3  20   3      100.83      115.31      7.75 o 
  -2  20   3       11.17       19.60      3.63 o 
  -1  20   3       58.94       51.52      4.65 o 
   0  20   3       31.79       36.80      3.29 o 
   1  20   3      262.92      258.82     13.97 o 
   2  20   3       25.69       28.81      3.05 o 
   3  20   3       76.83       80.02      5.55 o 
   4  20   3      168.89      182.20      8.43 o 
   5  20   3       31.28       28.19      4.64 o 
   6  20   3       25.81       27.60      3.58 o 
   7  20   3        9.32        6.98      2.90 o 
  -7  21   3        0.03       -4.01      3.25 o 
  -6  21   3        0.04        1.66      2.98 o 
  -5  21   3       65.99       70.08      5.69 o 
  -4  21   3      596.74      540.18     19.51 o 
  -3  21   3        0.05        1.79      2.72 o 
  -2  21   3      833.25      808.94     18.02 o 
  -1  21   3       13.11       11.37      3.19 o 
   0  21   3        3.48        4.67      2.78 o 
   1  21   3        0.02        2.32      2.10 o 
   2  21   3       47.02       52.02      3.98 o 
   3  21   3      127.94      132.17      6.11 o 
   4  21   3        2.85        6.70      3.56 o 
   5  21   3       88.77       81.39      5.09 o 
   6  21   3       74.58      100.09      5.60 o 
   7  21   3      656.16      758.02     15.22 o 
  -6  22   3      104.96      106.40     17.97 o 
  -5  22   3        2.45        5.84      3.38 o 
  -4  22   3        4.53       10.43      3.58 o 
  -3  22   3      130.51      119.71      9.34 o 
  -2  22   3       50.90       55.27      6.82 o 
  -1  22   3       14.73       12.38      3.57 o 
   0  22   3        0.72        1.32      3.67 o 
   1  22   3        0.04       -2.39      2.03 o 
   2  22   3      141.64      156.35      6.01 o 
   3  22   3      273.89      286.06     10.72 o 
   4  22   3        1.83        9.75      3.74 o 
   5  22   3       47.57       37.96      4.15 o 
   6  22   3        0.07       -2.32      2.82 o 
  -5  23   3       36.08       33.00      4.77 o 
  -4  23   3       12.65       15.59      3.87 o 
  -3  23   3        4.56        5.89      3.26 o 
  -2  23   3      232.37      242.81     13.88 o 
  -1  23   3       76.28       75.11      5.79 o 
   0  23   3       61.68       56.82      5.14 o 
   1  23   3       98.20      106.18     10.45 o 
   2  23   3       10.29       10.54      2.73 o 
   3  23   3        0.21       -0.76      3.14 o 
   4  23   3       26.00       30.64      3.79 o 
  -3  24   3      595.17      635.46     16.70 o 
  -2  24   3      105.50      115.64      9.91 o 
  -1  24   3       11.64       15.13      3.89 o 
   0  24   3        2.48        3.27      3.04 o 
   1  24   3        2.05        7.20      8.28 o 
   2  24   3       14.18       17.26      3.89 o 
   3  24   3        3.44       -1.37      6.08 o 
 -13   0   4       30.67       33.09      6.75 o 
 -12   0   4        5.65        3.47      2.29 o 
 -11   0   4      790.89      730.35     12.95 o 
 -10   0   4        2.23       -1.65      1.34 o 
  -9   0   4       42.90       43.06      6.29 o 
  -8   0   4       31.17       28.29      2.89 o 
  -7   0   4        0.09        0.44      1.21 o 
  -6   0   4      183.62      175.66      4.24 o 
  -5   0   4      109.25      108.97      7.62 o 
  -4   0   4      801.20      804.95     10.97 o 
  -3   0   4     4257.07     4528.19     49.92 o 
  -2   0   4      237.37      274.15      4.76 o 
  -1   0   4       35.47       41.02      1.71 o 
   0   0   4     2048.84     2281.33     22.63 o 
   1   0   4       42.69       56.69      2.74 o 
   2   0   4     2867.76     2888.52     39.32 o 
   3   0   4     1433.86     1452.85     32.17 o 
   4   0   4      693.76      774.76     20.16 o 
   5   0   4      492.32      484.76     15.12 o 
   6   0   4     1003.71      974.48     25.34 o 
   7   0   4      102.54      100.80      7.37 o 
   8   0   4      108.87       96.95      7.62 o 
   9   0   4      263.92      232.87     11.87 o 
  10   0   4       73.76       65.21      7.18 o 
  11   0   4      195.80      197.25     12.11 o 
  12   0   4       76.35       75.75      8.75 o 
  13   0   4       21.31       16.78      6.23 o 
 -13   1   4       14.89       18.69      4.20 o 
 -12   1   4       69.01       80.16      4.07 o 
 -11   1   4      205.39      190.59      4.28 o 
 -10   1   4        6.82        3.89      1.17 o 
  -9   1   4      292.11      312.00      6.11 o 
  -8   1   4      317.52      311.90      5.66 o 
  -7   1   4       23.14       25.78      1.56 o 
  -6   1   4        3.95        3.61      0.90 o 
  -5   1   4     2793.68     2802.07     22.85 o 
  -4   1   4     5076.07     5179.94     40.27 o 
  -3   1   4     1278.55     1304.74     11.35 o 
  -2   1   4        1.82        1.13      0.86 o 
  -1   1   4      197.32      184.47      2.80 o 
   0   1   4     2710.87     2970.28     23.50 o 
   1   1   4      192.84      208.45      2.93 o 
   2   1   4       68.63       77.43      1.86 o 
   3   1   4     1327.26     1446.95     18.03 o 
   4   1   4       48.57       44.66      1.90 o 
   5   1   4      398.60      382.45      6.27 o 
   6   1   4      239.89      183.69      6.41 o 
   7   1   4     1068.35     1030.64     19.21 o 
   8   1   4       46.41       48.15      6.11 o 
   9   1   4       40.10       33.09      3.89 o 
  10   1   4        0.05        2.88      2.60 o 
  11   1   4       51.94       40.85      4.70 o 
  12   1   4       50.76       55.39      5.45 o 
  13   1   4       83.91       83.00      6.82 o 
 -13   2   4        7.77       16.63      4.14 o 
 -12   2   4       10.64        8.60      2.15 o 
 -11   2   4       19.09       18.21      1.84 o 
 -10   2   4       16.07       15.58      1.66 o 
  -9   2   4       42.65       37.18      2.57 o 
  -8   2   4      148.59      140.95      3.42 o 
  -7   2   4       41.89       59.05      2.56 o 
  -6   2   4       76.35      101.54      2.23 o 
  -5   2   4      103.70       98.93      3.27 o 
  -4   2   4      141.89      152.94      2.91 o 
  -3   2   4        5.87        0.04      0.69 o 
  -2   2   4       51.57       64.41      1.59 o 
  -1   2   4     2312.82     2444.22     24.03 o 
   0   2   4       51.73       60.14      1.55 o 
   1   2   4       62.93       60.48      1.65 o 
   2   2   4      172.42      192.08      3.00 o 
   3   2   4       57.88       63.96      2.05 o 
   4   2   4       21.84       20.92      1.42 o 
   5   2   4       16.70       20.84      3.28 o 
   6   2   4       16.21       16.50      2.64 o 
   7   2   4     1002.04      912.48     17.66 o 
   8   2   4     2403.82     2235.82     37.59 o 
   9   2   4        4.50        5.25      2.78 o 
  10   2   4      281.43      272.41      9.56 o 
  11   2   4        1.47       -0.20      2.68 o 
  12   2   4       65.59       65.96      5.91 o 
  13   2   4       21.62       28.56      4.91 o 
 -13   3   4       11.08       17.10      5.87 o 
 -12   3   4       13.55       15.68      2.44 o 
 -11   3   4      148.41      155.69      4.24 o 
 -10   3   4      349.83      326.11      5.85 o 
  -9   3   4       30.54       24.73      1.89 o 
  -8   3   4      492.65      483.95      6.32 o 
  -7   3   4       65.82       77.74      2.53 o 
  -6   3   4       10.97       10.43      1.45 o 
  -5   3   4      967.97     1002.07     10.72 o 
  -4   3   4      106.52       95.93      2.44 o 
  -3   3   4      554.36      547.23      7.20 o 
  -2   3   4       22.10       27.23      3.31 o 
  -1   3   4      306.97      385.40      5.37 o 
   0   3   4        0.82        0.56      0.63 o 
   1   3   4      121.32      108.66      2.22 o 
   2   3   4      794.12      855.40      8.72 o 
   3   3   4      839.98      912.80      9.20 o 
   4   3   4      160.38      162.81      3.51 o 
   5   3   4      245.02      245.93      7.13 o 
   6   3   4      229.23      222.75      7.10 o 
   7   3   4      157.08      148.17      6.14 o 
   8   3   4      390.96      396.51     10.84 o 
   9   3   4      153.34      140.23      6.73 o 
  10   3   4       65.73       66.99      5.21 o 
  11   3   4        5.78       -1.52      2.76 o 
  12   3   4       74.21       77.71      6.21 o 
 -13   4   4      147.42      160.21      8.34 o 
 -12   4   4       56.18       50.62      3.38 o 
 -11   4   4       61.82       72.43      3.13 o 
 -10   4   4      192.88      175.90      4.24 o 
  -9   4   4        0.21       -0.28      1.03 o 
  -8   4   4        0.54       -0.47      1.06 o 
  -7   4   4        4.63        9.81      1.26 o 
  -6   4   4      316.29      304.64      4.91 o 
  -5   4   4      477.06      503.80      6.57 o 
  -4   4   4      855.58      834.99     10.23 o 
  -3   4   4      119.45      131.37      3.07 o 
  -2   4   4      332.02      386.56      5.62 o 
  -1   4   4     1001.76     1030.38     13.30 o 
   0   4   4      524.00      559.41      7.19 o 
   1   4   4       18.38       20.34      1.52 o 
   2   4   4       49.12       60.08      1.71 o 
   3   4   4      795.18      900.21      9.12 o 
   4   4   4      121.31      135.01      2.90 o 
   5   4   4       26.22       26.29      2.72 o 
   6   4   4       15.76       16.85      4.70 o 
   7   4   4      338.61      322.43      9.19 o 
   8   4   4      349.78      324.30      9.63 o 
   9   4   4      100.14       75.43      5.53 o 
  10   4   4      172.65      166.54      7.55 o 
  11   4   4        0.07        1.54      2.87 o 
  12   4   4       46.05       42.80      5.14 o 
 -13   5   4        0.45       -4.66      3.11 o 
 -12   5   4       28.75       23.08      3.45 o 
 -11   5   4        6.81        6.97      1.59 o 
 -10   5   4        7.44        6.04      1.40 o 
  -9   5   4       12.31       12.74      1.50 o 
  -8   5   4       51.39       54.02      2.16 o 
  -7   5   4      541.02      518.59      6.49 o 
  -6   5   4      708.35      655.48      8.16 o 
  -5   5   4      176.11      182.44      4.00 o 
  -4   5   4       84.36       87.14      2.73 o 
  -3   5   4      914.01      998.46     11.69 o 
  -2   5   4      173.58      138.23      3.60 o 
  -1   5   4       11.65       12.80      1.33 o 
   0   5   4     2465.08     2520.61     29.17 o 
   1   5   4      404.60      439.32      5.33 o 
   2   5   4     2725.79     2905.39     25.53 o 
   3   5   4      411.81      512.10      5.90 o 
   4   5   4      148.58      160.53      5.18 o 
   5   5   4      135.73      116.78      4.85 o 
   6   5   4      160.70      161.44      6.06 o 
   7   5   4       34.62       33.31      3.38 o 
   8   5   4      113.68      116.20      5.99 o 
   9   5   4       53.65       31.51      3.92 o 
  10   5   4        0.06       -0.06      3.35 o 
  11   5   4      127.53      143.49      7.60 o 
  12   5   4       76.64       93.36      6.75 o 
 -13   6   4       49.56       55.66      5.80 o 
 -12   6   4        6.25        2.53      2.37 o 
 -11   6   4        9.60       11.70      1.94 o 
 -10   6   4       47.38       37.71      3.09 o 
  -9   6   4        6.02        7.69      1.57 o 
  -8   6   4       29.29       22.60      2.30 o 
  -7   6   4      313.21      339.58      5.40 o 
  -6   6   4      460.87      432.79      6.17 o 
  -5   6   4       89.94       94.88      2.98 o 
  -4   6   4      420.33      428.58      7.62 o 
  -3   6   4       71.48       54.75      2.56 o 
  -2   6   4     4194.38     4497.34     50.30 o 
  -1   6   4        0.35        1.64      1.04 o 
   0   6   4     1005.29     1033.00     11.87 o 
   1   6   4      896.63      991.50     10.97 o 
   2   6   4      186.61      196.00      3.17 o 
   3   6   4       35.43       36.22      2.06 o 
   4   6   4       37.00       36.51      1.59 o 
   5   6   4      728.70      767.11     23.33 o 
   6   6   4      180.81      178.79      6.42 o 
   7   6   4        4.28        3.82      1.47 o 
   8   6   4        2.11        5.83      2.60 o 
   9   6   4     1039.30      934.85     19.31 o 
  10   6   4      180.82      153.48      7.42 o 
  11   6   4       22.70       47.76      5.08 o 
  12   6   4       71.89       90.29      6.79 o 
 -12   7   4        0.34        0.74      1.83 o 
 -11   7   4      122.05      127.60      4.47 o 
 -10   7   4        5.93        6.64      1.73 o 
  -9   7   4        7.76        7.95      1.90 o 
  -8   7   4      111.72      103.39      3.65 o 
  -7   7   4       53.51       63.16      2.53 o 
  -6   7   4       87.86       76.49      4.40 o 
  -5   7   4      246.57      283.75      5.16 o 
  -4   7   4      182.29      198.77      6.34 o 
  -3   7   4        1.94       -1.21      1.00 o 
  -2   7   4      144.29      136.32      2.88 o 
  -1   7   4      105.23      105.24      3.20 o 
   0   7   4      755.72      798.13     11.14 o 
   1   7   4      769.44      800.08      8.51 o 
   2   7   4      170.96      209.81      3.36 o 
   3   7   4     1395.09     1506.10     16.12 o 
   4   7   4     1159.67     1171.61     13.12 o 
   5   7   4       32.86       36.48      2.57 o 
   6   7   4      316.92      282.04      8.19 o 
   7   7   4        2.21        0.22      1.42 o 
   8   7   4        5.24        2.48      2.36 o 
   9   7   4      312.94      280.93      9.40 o 
  10   7   4        0.40        2.57      5.11 o 
  11   7   4      164.59      156.53      9.50 o 
  12   7   4      209.45      242.38     10.25 o 
 -12   8   4        6.85        8.95      2.39 o 
 -11   8   4      130.30      143.57      6.95 o 
 -10   8   4      296.68      304.40      5.99 o 
  -9   8   4      206.38      204.35      8.08 o 
  -8   8   4        2.90        2.10      1.40 o 
  -7   8   4      198.61      196.85      4.87 o 
  -6   8   4        8.82       12.48      2.30 o 
  -5   8   4       85.27       91.14      3.04 o 
  -4   8   4      119.29      141.59      4.48 o 
  -3   8   4        8.65        9.46      1.85 o 
  -2   8   4       32.84       29.92      1.52 o 
  -1   8   4       26.83       31.51      2.34 o 
   0   8   4        2.96        8.20      1.34 o 
   1   8   4       34.23       30.80      3.26 o 
   2   8   4       75.41       75.59      2.04 o 
   3   8   4      807.81      821.88      9.89 o 
   4   8   4      132.82      118.29      2.87 o 
   5   8   4      689.65      698.55     11.33 o 
   6   8   4       79.28       76.97      4.64 o 
   7   8   4      181.47      150.12      6.00 o 
   8   8   4       32.75       36.19      3.92 o 
   9   8   4      137.21      103.90     11.25 o 
  10   8   4       46.41       45.05      6.56 o 
  11   8   4      198.42      212.47     10.57 o 
  12   8   4        0.71        2.90      3.43 o 
 -12   9   4       53.61       69.76      4.04 o 
 -11   9   4      188.38      176.37      5.53 o 
 -10   9   4        0.05        0.72      1.59 o 
  -9   9   4      252.83      262.13      5.57 o 
  -8   9   4      244.46      237.91      7.22 o 
  -7   9   4     1697.11     1564.35     26.50 o 
  -6   9   4       10.51        7.63      1.51 o 
  -5   9   4       70.16       77.00      2.79 o 
  -4   9   4       29.92       34.73      1.86 o 
  -3   9   4       66.53       69.27      3.29 o 
  -2   9   4       66.80       67.21      1.74 o 
  -1   9   4     1936.60     1945.46     20.51 o 
   0   9   4      211.17      183.12      4.42 o 
   1   9   4      686.88      747.95      9.51 o 
   2   9   4        1.03        2.26      1.48 o 
   3   9   4      172.20      155.09      3.38 o 
   4   9   4      152.92      173.89      3.61 o 
   5   9   4        3.14        6.25      2.97 o 
   6   9   4        1.23        0.14      1.55 o 
   7   9   4        2.25        3.11      2.26 o 
   8   9   4       52.69       38.65      3.98 o 
   9   9   4       22.47       18.07      3.40 o 
  10   9   4        2.65        0.18      2.59 o 
  11   9   4       95.41      134.76      7.62 o 
  12   9   4       40.99       45.35      5.52 o 
 -12  10   4        5.45        5.72      4.24 o 
 -11  10   4        4.05        0.24      2.24 o 
 -10  10   4       84.34       82.55      3.90 o 
  -9  10   4     1098.72     1047.79     14.04 o 
  -8  10   4      521.36      504.62      8.62 o 
  -7  10   4       64.92       73.81      3.17 o 
  -6  10   4      383.77      368.08      6.57 o 
  -5  10   4        9.94       11.72      1.82 o 
  -4  10   4       30.95       33.32      1.86 o 
  -3  10   4        3.39        2.43      1.52 o 
  -2  10   4       51.84       59.53      2.36 o 
  -1  10   4      478.61      475.98      6.99 o 
   0  10   4      400.08      413.35      7.45 o 
   1  10   4      755.58      759.21     11.47 o 
   2  10   4       95.55       78.01      2.82 o 
   3  10   4        4.79        7.13      1.19 o 
   4  10   4      189.73      183.80      3.86 o 
   5  10   4        8.99       11.63      1.99 o 
   6  10   4      137.85      121.78      4.50 o 
   7  10   4        6.73       10.54      2.26 o 
   8  10   4      151.22      138.86     11.65 o 
   9  10   4       10.17       11.71      3.13 o 
  10  10   4        5.92       11.12      4.07 o 
  11  10   4       96.86       72.81      5.91 o 
 -12  11   4        0.36        1.38      2.75 o 
 -11  11   4      134.57      149.23      6.20 o 
 -10  11   4       72.97       59.56      3.55 o 
  -9  11   4       14.78       15.70      2.44 o 
  -8  11   4        1.28        3.54      2.12 o 
  -7  11   4        4.44        2.71      2.50 o 
  -6  11   4       12.88       16.82      3.01 o 
  -5  11   4        9.38       13.50      2.62 o 
  -4  11   4      133.04      131.87      4.62 o 
  -3  11   4        9.00        6.08      1.67 o 
  -2  11   4      767.58      781.60     10.06 o 
  -1  11   4      183.00      168.38      3.89 o 
   0  11   4      302.96      299.83      6.14 o 
   1  11   4      408.06      420.27      7.84 o 
   2  11   4       45.47       38.74      3.27 o 
   3  11   4      586.75      573.44      9.51 o 
   4  11   4       20.63       17.59      1.55 o 
   5  11   4       30.35       23.66      2.61 o 
   6  11   4     1012.78      822.43     13.36 o 
   7  11   4      124.42      103.68      4.64 o 
   8  11   4       23.19       20.35      2.53 o 
   9  11   4      147.97      117.54      7.70 o 
  10  11   4        2.02        9.09      3.20 o 
  11  11   4       28.60       29.64      4.62 o 
 -11  12   4        4.76       13.78      3.80 o 
 -10  12   4      510.19      494.28      9.43 o 
  -9  12   4       33.37       33.29      3.46 o 
  -8  12   4       24.12       23.36      3.71 o 
  -7  12   4      224.68      191.13      6.12 o 
  -6  12   4      307.74      289.77      7.29 o 
  -5  12   4       75.93       76.49      3.80 o 
  -4  12   4      135.95      159.62      5.11 o 
  -3  12   4        0.01        0.24      1.37 o 
  -2  12   4      253.59      248.69      4.87 o 
  -1  12   4      463.82      486.40     10.83 o 
   0  12   4      410.55      424.45      7.84 o 
   1  12   4      320.49      299.98      5.71 o 
   2  12   4        3.51        3.94      1.70 o 
   3  12   4      311.33      337.65      6.95 o 
   4  12   4      772.96      781.06     11.97 o 
   5  12   4       27.67       23.18      3.41 o 
   6  12   4      531.66      497.62     12.69 o 
   7  12   4       62.85       52.75      3.49 o 
   8  12   4       94.73       90.01      5.29 o 
   9  12   4        0.37       -3.50      3.55 o 
  10  12   4      120.31      109.01     10.46 o 
  11  12   4       17.60        9.32      5.72 o 
 -11  13   4      511.86      533.89     14.66 o 
 -10  13   4       17.49       25.70      4.16 o 
  -9  13   4        8.98        5.41      3.13 o 
  -8  13   4      110.05      105.32      5.04 o 
  -7  13   4      255.47      238.25      6.96 o 
  -6  13   4       72.64       62.37      5.61 o 
  -5  13   4      122.65      102.67      4.40 o 
  -4  13   4       70.32       63.32      3.51 o 
  -3  13   4       23.66       30.91      3.20 o 
  -2  13   4      352.31      352.78      9.16 o 
  -1  13   4        9.16        6.84      2.30 o 
   0  13   4      124.22      117.84      6.90 o 
   1  13   4      751.38      730.87     11.64 o 
   2  13   4      974.26      929.79     12.25 o 
   3  13   4        0.41       -1.64      1.41 o 
   4  13   4      539.45      563.38     13.36 o 
   5  13   4      325.75      297.45      9.39 o 
   6  13   4        0.99        1.45      2.68 o 
   7  13   4        0.14        2.04      2.03 o 
   8  13   4       10.30       15.09      3.18 o 
   9  13   4       16.04        8.51      4.99 o 
  10  13   4       96.44      118.03     10.84 o 
 -11  14   4      173.84      185.37      8.71 o 
 -10  14   4      382.94      369.07     11.83 o 
  -9  14   4      233.23      257.67      9.47 o 
  -8  14   4      182.31      177.97      7.71 o 
  -7  14   4       18.80       14.07      3.31 o 
  -6  14   4      374.34      343.71     10.14 o 
  -5  14   4      193.10      192.71      7.31 o 
  -4  14   4       53.72       45.24      3.95 o 
  -3  14   4       48.80       60.60      7.56 o 
  -2  14   4       93.50       96.49      4.96 o 
  -1  14   4      439.08      407.58      7.97 o 
   0  14   4        4.02        6.55      2.45 o 
   1  14   4     3856.58     3798.94     44.22 o 
   2  14   4      698.58      718.85     10.42 o 
   3  14   4      117.80      114.22      3.74 o 
   4  14   4       94.43       95.66      5.53 o 
   5  14   4      315.80      293.43      9.51 o 
   6  14   4       13.72       21.40      3.63 o 
   7  14   4       12.09        7.58      2.33 o 
   8  14   4        8.90        3.07      4.14 o 
   9  14   4       32.18       44.69      7.34 o 
  10  14   4      134.94      163.73     12.47 o 
 -10  15   4      157.22      179.53      8.50 o 
  -9  15   4      380.15      382.06     24.95 o 
  -8  15   4       33.51       34.70      4.25 o 
  -7  15   4       36.90       27.38      3.89 o 
  -6  15   4       46.85       54.21      6.83 o 
  -5  15   4      403.23      387.84     10.85 o 
  -4  15   4      844.74      766.81     16.19 o 
  -3  15   4      249.39      216.82      7.57 o 
  -2  15   4        5.42        8.48      2.47 o 
  -1  15   4      158.25      145.95      4.73 o 
   0  15   4      944.43      955.22     14.53 o 
   1  15   4      446.05      430.94      8.65 o 
   2  15   4        3.27        3.17      1.61 o 
   3  15   4      131.29      128.80      5.63 o 
   4  15   4      113.61      107.66      4.92 o 
   5  15   4        8.18       -0.14      2.43 o 
   6  15   4      159.35      154.74      7.31 o 
   7  15   4       69.48       87.93      7.38 o 
   8  15   4        3.82        8.23      2.64 o 
   9  15   4       24.70       28.08      6.67 o 
  10  15   4       16.41       16.40      6.34 o 
 -10  16   4        0.24       -0.34      3.07 o 
  -9  16   4       48.35       60.15      5.50 o 
  -8  16   4        1.16        0.15      2.84 o 
  -7  16   4       39.54       31.21      7.85 o 
  -6  16   4        0.16       -3.14      2.10 o 
  -5  16   4      235.94      194.25      7.79 o 
  -4  16   4        9.71       14.55      3.10 o 
  -3  16   4      342.70      297.30     13.05 o 
  -2  16   4      167.68      178.67      6.91 o 
  -1  16   4       13.77       11.53      2.72 o 
   0  16   4      491.26      488.97      9.50 o 
   1  16   4      507.98      460.84      9.19 o 
   2  16   4        0.06        0.50      1.66 o 
   3  16   4      374.26      377.39     10.80 o 
   4  16   4      440.72      440.38     10.07 o 
   5  16   4      242.49      230.53      7.98 o 
   6  16   4        0.11        0.93      2.35 o 
   7  16   4       69.36       58.57      3.71 o 
   8  16   4      153.78      176.27      5.81 o 
   9  16   4        3.76        7.10      5.20 o 
  -9  17   4      344.18      341.25     11.64 o 
  -8  17   4      200.20      180.69     11.60 o 
  -7  17   4        6.59        4.08      3.00 o 
  -6  17   4        1.00       -0.76      2.33 o 
  -5  17   4      130.68      124.80      6.44 o 
  -4  17   4       17.34       15.56      3.58 o 
  -3  17   4        8.41        2.63      3.06 o 
  -2  17   4      141.00      117.83      5.91 o 
  -1  17   4      197.93      181.36     11.45 o 
   0  17   4      116.55      113.07      4.62 o 
   1  17   4       13.51        6.38      2.09 o 
   2  17   4        0.01       -1.66      1.75 o 
   3  17   4      297.73      311.13      9.35 o 
   4  17   4       34.09       36.94      3.60 o 
   5  17   4       11.25       16.54      3.06 o 
   6  17   4       19.36       22.87      3.43 o 
   7  17   4        3.62        0.00      2.08 o 
   8  17   4      158.96      184.61      6.36 o 
   9  17   4        0.61       -0.13      3.45 o 
  -9  18   4        4.96        3.53      3.79 o 
  -8  18   4      230.40      239.21     13.78 o 
  -7  18   4       16.43       14.74      3.67 o 
  -6  18   4        0.68       -2.94      2.47 o 
  -5  18   4        9.12        8.10      3.19 o 
  -4  18   4       21.30       29.33      3.95 o 
  -3  18   4      419.00      372.75     10.89 o 
  -2  18   4       84.19       79.78      5.33 o 
  -1  18   4       13.65       14.10      3.21 o 
   0  18   4       85.41       79.55      5.72 o 
   1  18   4       64.06       61.14      3.66 o 
   2  18   4       39.14       30.33      2.98 o 
   3  18   4       30.73       36.17      3.62 o 
   4  18   4      108.20      103.91      6.05 o 
   5  18   4        1.61        4.99      2.70 o 
   6  18   4      101.33      114.22      7.24 o 
   7  18   4        2.28        4.43      2.37 o 
   8  18   4      120.94      171.10      6.02 o 
  -8  19   4        4.73        6.15      3.92 o 
  -7  19   4       55.96       60.11      5.66 o 
  -6  19   4       91.59       86.67      6.19 o 
  -5  19   4       34.97       28.79      6.17 o 
  -4  19   4      631.69      585.01     14.76 o 
  -3  19   4        3.19        1.29      2.61 o 
  -2  19   4        0.45       -1.68      3.13 o 
  -1  19   4       47.06       46.26      4.29 o 
   0  19   4      122.69      119.25      6.11 o 
   1  19   4      102.81      102.93      7.03 o 
   2  19   4       41.22       44.81      3.48 o 
   3  19   4        2.53        4.72      2.95 o 
   4  19   4       85.68       82.26      4.95 o 
   5  19   4      145.01      126.68      6.06 o 
   6  19   4       23.00       33.02      4.02 o 
   7  19   4      456.38      504.48     10.29 o 
  -7  20   4       16.65       16.67      4.08 o 
  -6  20   4        6.30        4.96      3.27 o 
  -5  20   4        7.83       12.32      8.36 o 
  -4  20   4        9.68       18.56      3.66 o 
  -3  20   4      274.37      256.46      9.38 o 
  -2  20   4      124.07      136.93      6.86 o 
  -1  20   4      212.24      203.53      8.06 o 
   0  20   4      110.13      112.63      6.23 o 
   1  20   4       10.96        8.06      2.94 o 
   2  20   4       18.94       15.76      2.64 o 
   3  20   4       10.43        6.55      4.13 o 
   4  20   4       26.34       21.56      4.32 o 
   5  20   4      716.40      742.51     15.00 o 
   6  20   4       43.49       65.92      4.29 o 
   7  20   4       15.51       11.43      2.97 o 
  -6  21   4       48.65       43.90      9.36 o 
  -5  21   4      190.25      203.58      9.04 o 
  -4  21   4      162.43      126.19     10.68 o 
  -3  21   4      101.78       94.42      6.99 o 
  -2  21   4       46.38       46.81      4.79 o 
  -1  21   4      447.55      423.36     15.95 o 
   0  21   4        6.83        8.13      3.16 o 
   1  21   4        0.10        2.03      5.18 o 
   2  21   4       61.45       64.48      5.00 o 
   3  21   4      211.65      227.08     12.30 o 
   4  21   4      266.40      291.89     10.92 o 
   5  21   4      180.41      205.60      9.61 o 
   6  21   4       65.56       62.76      5.64 o 
  -5  22   4      194.21      225.83     17.86 o 
  -4  22   4       15.57       17.99      4.09 o 
  -3  22   4        4.59        1.39      3.00 o 
  -2  22   4      184.43      179.98     13.78 o 
  -1  22   4        0.31        6.29      2.99 o 
   0  22   4       60.55       64.59      5.24 o 
   1  22   4       45.81       53.53      4.83 o 
   2  22   4       17.77       18.48      3.69 o 
   3  22   4       17.70       11.53      3.95 o 
   4  22   4        7.82        5.27      3.73 o 
   5  22   4       19.20       24.00      4.81 o 
  -4  23   4      194.73      198.09     15.67 o 
  -3  23   4       13.26       10.04      5.41 o 
  -2  23   4        2.62       10.49      3.51 o 
  -1  23   4      147.64      165.05      7.99 o 
   0  23   4       26.24       22.74      7.39 o 
   1  23   4        6.86        0.90      2.80 o 
   2  23   4       11.86       20.57      6.29 o 
   3  23   4       90.70       91.12      9.49 o 
  -1  24   4       56.76       60.24      5.55 o 
   0  24   4       48.10       44.90      5.05 o 
 -13   1   5       28.67       17.57      4.38 o 
 -12   1   5       11.36        6.55      1.54 o 
 -11   1   5      142.16      140.51      4.45 o 
 -10   1   5        0.71       -0.58      1.38 o 
  -9   1   5        4.15        5.31      1.60 o 
  -8   1   5        6.88        4.25      1.52 o 
  -7   1   5      104.68      104.40      3.60 o 
  -6   1   5       73.34       75.63      3.22 o 
  -5   1   5       31.66       29.70      1.34 o 
  -4   1   5       21.12       25.55      1.54 o 
  -3   1   5      165.82      189.78      2.95 o 
  -2   1   5     1011.78     1077.79      9.89 o 
  -1   1   5       45.53       70.56      1.73 o 
   0   1   5      570.25      636.81      6.58 o 
   1   1   5       30.32       34.93      1.36 o 
   2   1   5      467.09      485.47      6.67 o 
   3   1   5       13.77       15.68      2.79 o 
   4   1   5     2028.43     2066.43     25.39 o 
   5   1   5      651.93      600.22     12.99 o 
   6   1   5      297.54      284.53      8.64 o 
   7   1   5        6.14        3.16      2.52 o 
   8   1   5      762.97      718.95     26.21 o 
   9   1   5       40.50       44.50      4.47 o 
  10   1   5       32.82       22.72      3.91 o 
  11   1   5       13.22        8.83      3.43 o 
  12   1   5        0.52       -0.73      3.06 o 
 -12   2   5       20.65       16.79      1.96 o 
 -11   2   5       11.93       18.13      2.15 o 
 -10   2   5      137.64      143.07      4.03 o 
  -9   2   5        0.45       -0.33      1.36 o 
  -8   2   5      405.53      419.35      7.39 o 
  -7   2   5        4.33        0.59      1.13 o 
  -6   2   5      611.61      614.13      7.81 o 
  -5   2   5        0.09        3.68      1.06 o 
  -4   2   5     2595.06     2652.62     21.86 o 
  -3   2   5       23.69       19.09      1.06 o 
  -2   2   5      778.80      872.29      9.36 o 
  -1   2   5      136.05      161.19      3.32 o 
   0   2   5      250.73      276.28      4.10 o 
   1   2   5      855.09     1008.96     10.41 o 
   2   2   5        5.27        5.11      0.89 o 
   3   2   5        8.33       10.19      1.06 o 
   4   2   5      160.55      180.73      6.29 o 
   5   2   5      129.37      118.85      7.40 o 
   6   2   5      489.91      480.71     11.76 o 
   7   2   5       37.85       35.39      3.74 o 
   8   2   5       11.78       11.49      3.06 o 
   9   2   5      123.40      120.05      6.51 o 
  10   2   5      431.08      424.55     12.64 o 
  11   2   5        2.58        0.59      3.00 o 
  12   2   5       54.76       82.90      8.98 o 
 -12   3   5        7.62        3.68      1.65 o 
 -11   3   5        5.68        5.89      1.44 o 
 -10   3   5       18.71       19.16      1.99 o 
  -9   3   5        1.19        1.05      1.33 o 
  -8   3   5       22.72       20.99      2.14 o 
  -7   3   5      400.93      395.47      6.12 o 
  -6   3   5      250.63      243.67      4.48 o 
  -5   3   5       55.66       43.99      2.39 o 
  -4   3   5       40.35       35.30      1.97 o 
  -3   3   5      129.66      137.78      2.98 o 
  -2   3   5        1.30        1.30      0.89 o 
  -1   3   5       41.44       33.85      2.43 o 
   0   3   5     1845.66     1917.94     20.05 o 
   1   3   5     1379.00     1475.13     14.28 o 
   2   3   5      134.89      138.40      2.76 o 
   3   3   5       61.99       74.88      2.03 o 
   4   3   5       35.44       41.16      2.18 o 
   5   3   5      548.93      555.45     15.20 o 
   6   3   5       68.67       66.02      4.48 o 
   7   3   5      603.08      590.95     18.12 o 
   8   3   5      729.93      670.53     24.20 o 
   9   3   5       34.11       29.39      4.03 o 
  10   3   5       27.69       27.85      4.18 o 
  11   3   5        0.02        0.79      2.95 o 
  12   3   5      144.20      180.92      9.96 o 
 -12   4   5        1.31        0.13      1.58 o 
 -11   4   5        0.29       -1.05      1.44 o 
 -10   4   5       79.11       70.78      3.10 o 
  -9   4   5       55.65       48.92      2.55 o 
  -8   4   5        3.68        6.48      1.45 o 
  -7   4   5      924.37      908.63     14.91 o 
  -6   4   5        1.87        4.68      1.30 o 
  -5   4   5      158.61      145.05      3.36 o 
  -4   4   5      783.92      749.58      8.81 o 
  -3   4   5      196.32      242.07      5.63 o 
  -2   4   5      566.80      571.34      9.53 o 
  -1   4   5        0.44       -1.20      0.96 o 
   0   4   5        1.09       -1.29      0.86 o 
   1   4   5      568.03      653.18      7.50 o 
   2   4   5       29.73       29.45      1.45 o 
   3   4   5        1.01        1.96      0.80 o 
   4   4   5      271.92      245.47      3.98 o 
   5   4   5       13.72       23.76      6.69 o 
   6   4   5        3.01        1.80      2.75 o 
   7   4   5      952.79      963.85     19.09 o 
   8   4   5       37.62       28.30      3.77 o 
   9   4   5      203.04      211.56      8.55 o 
  10   4   5      508.46      487.52     13.70 o 
  11   4   5      127.58      148.58      7.97 o 
  12   4   5       69.54       91.86      6.96 o 
 -12   5   5       25.41       25.92      2.56 o 
 -11   5   5        1.24        3.02      1.66 o 
 -10   5   5      197.67      169.73      8.13 o 
  -9   5   5       24.95       25.93      2.06 o 
  -8   5   5       63.92       57.23      3.17 o 
  -7   5   5      885.18      853.49     10.39 o 
  -6   5   5     1780.46     1773.97     17.91 o 
  -5   5   5      871.34      882.57     10.24 o 
  -4   5   5      104.81      114.37      3.27 o 
  -3   5   5      322.94      327.45      5.57 o 
  -2   5   5      119.70      147.18      3.97 o 
  -1   5   5      383.36      404.91      7.04 o 
   0   5   5      267.30      282.75      5.46 o 
   1   5   5     2318.37     2436.99     23.42 o 
   2   5   5       89.57      109.54      2.52 o 
   3   5   5      233.81      239.63      3.78 o 
   4   5   5      192.64      188.05      3.22 o 
   5   5   5       73.04       75.67      9.46 o 
   6   5   5        1.90        3.74      2.21 o 
   7   5   5       63.06       65.65      4.71 o 
   8   5   5      539.86      511.35     13.05 o 
   9   5   5      960.44      865.49     24.42 o 
  10   5   5       54.80       54.12      5.14 o 
  11   5   5       50.68       54.11      5.51 o 
  12   5   5        6.82        8.26      3.86 o 
 -12   6   5       14.07       12.41      2.54 o 
 -11   6   5       16.25       19.60      2.16 o 
 -10   6   5       42.47       43.23      4.92 o 
  -9   6   5      131.54      142.81      3.66 o 
  -8   6   5       53.54       54.25      3.37 o 
  -7   6   5       37.94       37.61      2.28 o 
  -6   6   5      210.91      193.28      4.17 o 
  -5   6   5       27.56       22.40      3.36 o 
  -4   6   5      138.38      147.66      4.30 o 
  -3   6   5      203.35      221.03      5.22 o 
  -2   6   5       14.27       15.31      1.66 o 
  -1   6   5      407.97      392.97      7.00 o 
   0   6   5      342.62      367.96      6.54 o 
   1   6   5        0.15        2.71      0.89 o 
   2   6   5       52.21       48.72      2.77 o 
   3   6   5       39.39       41.36      1.68 o 
   4   6   5        0.19        0.60      0.76 o 
   5   6   5       14.97       16.07      2.17 o 
   6   6   5      121.46      103.80      7.87 o 
   7   6   5       87.79       71.36      4.86 o 
   8   6   5      176.63      170.45      7.33 o 
   9   6   5      253.37      261.94     13.00 o 
  10   6   5        1.72        1.99      2.79 o 
  11   6   5        1.69       -1.71      3.56 o 
  12   6   5        2.16        6.76      3.65 o 
 -12   7   5       72.90      106.44      4.75 o 
 -11   7   5       36.51       27.12      2.76 o 
 -10   7   5      108.34      110.04      7.44 o 
  -9   7   5      392.11      358.80      6.45 o 
  -8   7   5     1259.18     1211.86     13.86 o 
  -7   7   5        1.51       -1.12      1.20 o 
  -6   7   5       77.33       76.18      3.20 o 
  -5   7   5       21.58       20.33      2.12 o 
  -4   7   5      326.58      340.93      7.01 o 
  -3   7   5       20.47       18.90      1.91 o 
  -2   7   5       12.19       13.68      1.67 o 
  -1   7   5     1631.60     1655.97     20.86 o 
   0   7   5      280.61      290.11      5.75 o 
   1   7   5      590.94      561.16      6.83 o 
   2   7   5      117.70      101.68      2.49 o 
   3   7   5      698.67      740.96      8.49 o 
   4   7   5        4.01        4.71      1.87 o 
   5   7   5      327.82      303.23      7.00 o 
   6   7   5      157.08      133.50     13.31 o 
   7   7   5      699.10      551.22     17.12 o 
   8   7   5        2.71        0.24      2.43 o 
   9   7   5      130.33      132.40      7.01 o 
  10   7   5       11.45       17.56      3.71 o 
  11   7   5      147.56      146.44     17.75 o 
 -12   8   5        0.83        0.54      2.49 o 
 -11   8   5      140.39      129.33      4.73 o 
 -10   8   5      373.81      401.82      9.24 o 
  -9   8   5       14.02       16.77      1.99 o 
  -8   8   5      140.37      152.81      4.10 o 
  -7   8   5        2.89        3.10      1.65 o 
  -6   8   5        0.63       -0.17      1.24 o 
  -5   8   5      184.00      173.67      4.33 o 
  -4   8   5      878.39      901.56     13.61 o 
  -3   8   5      190.46      197.16      5.07 o 
  -2   8   5      367.20      386.82      7.37 o 
  -1   8   5      152.68      145.57      5.72 o 
   0   8   5      300.66      281.84      6.82 o 
   1   8   5      488.40      538.92      8.00 o 
   2   8   5       97.89       96.88      2.84 o 
   3   8   5      240.67      222.14      4.33 o 
   4   8   5      120.19      125.70      4.34 o 
   5   8   5       29.25       30.74      4.27 o 
   6   8   5       58.27       38.83      3.00 o 
   7   8   5     1382.20     1143.06     23.29 o 
   8   8   5       30.46       36.35      4.05 o 
   9   8   5        4.45        4.11      3.92 o 
  10   8   5      135.14      143.33      7.58 o 
  11   8   5        0.62        0.67      3.09 o 
 -12   9   5        0.68        3.39      3.06 o 
 -11   9   5       14.26       11.76      2.76 o 
 -10   9   5       40.95       43.68      4.30 o 
  -9   9   5       50.05       44.29      3.00 o 
  -8   9   5      358.62      352.46      7.24 o 
  -7   9   5        0.01        0.13      1.64 o 
  -6   9   5      368.29      363.71      8.04 o 
  -5   9   5       97.89      105.58      4.17 o 
  -4   9   5       75.97       77.19      3.68 o 
  -3   9   5        6.65        7.74      1.66 o 
  -2   9   5        9.82       12.77      1.77 o 
  -1   9   5       70.96       83.98      3.33 o 
   0   9   5       26.96       25.97      2.03 o 
   1   9   5      744.68      795.93     10.40 o 
   2   9   5      444.26      442.47      5.91 o 
   3   9   5        5.60        5.03      1.25 o 
   4   9   5      127.15      121.61      4.35 o 
   5   9   5       16.23       16.43      2.28 o 
   6   9   5       10.60       11.44      2.27 o 
   7   9   5        5.64        6.42      3.63 o 
   8   9   5       12.20       23.81      3.66 o 
   9   9   5       12.29        9.12      3.11 o 
  10   9   5       22.65       23.02      4.12 o 
  11   9   5       14.27        6.05      3.63 o 
 -11  10   5       91.19      105.52      5.25 o 
 -10  10   5      121.73      111.33      5.36 o 
  -9  10   5        0.06        0.16      1.77 o 
  -8  10   5       21.46       22.28      2.44 o 
  -7  10   5       31.66       40.37      3.22 o 
  -6  10   5       49.57       53.30      3.43 o 
  -5  10   5      164.63      176.76      5.44 o 
  -4  10   5      548.84      560.21     10.13 o 
  -3  10   5       55.70       58.37      3.12 o 
  -2  10   5      201.54      183.13      5.06 o 
  -1  10   5      198.72      235.20      5.13 o 
   0  10   5       33.56       31.34      2.22 o 
   1  10   5      153.10      166.40     11.58 o 
   2  10   5     3836.50     3735.33     43.15 o 
   3  10   5       13.90       15.88      2.54 o 
   4  10   5      150.21      145.07      6.42 o 
   5  10   5      175.20      151.42      5.02 o 
   6  10   5      278.55      256.28      6.78 o 
   7  10   5      321.79      253.04      8.55 o 
   8  10   5       20.72       26.84      5.04 o 
   9  10   5        0.00        2.14      2.68 o 
  10  10   5       96.47       88.00     10.03 o 
  11  10   5       53.23       49.33      8.37 o 
 -11  11   5      110.15      117.29      7.02 o 
 -10  11   5      176.47      173.35     12.83 o 
  -9  11   5      355.96      338.33      7.52 o 
  -8  11   5      485.40      452.97      9.97 o 
  -7  11   5        4.00        5.26      2.07 o 
  -6  11   5       26.18       26.57      2.76 o 
  -5  11   5      121.47      121.93      4.67 o 
  -4  11   5        9.09        8.74      1.97 o 
  -3  11   5       23.54       27.31      3.29 o 
  -2  11   5       69.19       89.17      3.82 o 
  -1  11   5      369.84      376.38      9.73 o 
   0  11   5       93.68       94.12      3.66 o 
   1  11   5      481.60      462.86      7.48 o 
   2  11   5     2075.57     2016.96     25.52 o 
   3  11   5      248.81      258.83      6.14 o 
   4  11   5       91.94      107.23      5.83 o 
   5  11   5       73.97       66.30      4.92 o 
   6  11   5       49.33       31.43      3.98 o 
   7  11   5       79.04       76.77      5.55 o 
   8  11   5       21.59       16.42      5.45 o 
   9  11   5        2.75        2.82      4.77 o 
  10  11   5      109.53       88.71      9.92 o 
 -11  12   5       30.66       33.19      5.25 o 
 -10  12   5       85.94       70.09      3.96 o 
  -9  12   5        4.81        6.24      2.14 o 
  -8  12   5       11.00       11.20      2.61 o 
  -7  12   5        0.83        2.10      2.03 o 
  -6  12   5      119.71      108.84      4.73 o 
  -5  12   5        0.12       -2.25      1.51 o 
  -4  12   5       18.25       21.72      2.55 o 
  -3  12   5       35.61       32.13      2.71 o 
  -2  12   5        7.14        8.63      1.89 o 
  -1  12   5      919.07      880.77     13.61 o 
   0  12   5      115.46      111.63      4.26 o 
   1  12   5      124.01      125.46      5.11 o 
   2  12   5       40.04       37.81      3.08 o 
   3  12   5        0.19        2.75      1.59 o 
   4  12   5      142.50      138.13      9.80 o 
   5  12   5        8.40        2.87      2.59 o 
   6  12   5       53.52       43.09      4.45 o 
   7  12   5       30.70       29.88      5.94 o 
   8  12   5        0.64       -3.71      3.74 o 
   9  12   5        1.34        4.26      4.58 o 
  10  12   5        0.00        0.51      4.91 o 
 -10  13   5        5.71        7.42      2.33 o 
  -9  13   5       39.01       42.60      3.93 o 
  -8  13   5      162.63      150.11      8.24 o 
  -7  13   5       19.57       18.54      3.06 o 
  -6  13   5      332.16      319.73      8.09 o 
  -5  13   5       51.59       46.86      3.39 o 
  -4  13   5      400.85      377.72      8.49 o 
  -3  13   5       19.04       12.75      2.65 o 
  -2  13   5      722.49      704.85     13.19 o 
  -1  13   5        1.03        4.64      2.60 o 
   0  13   5      341.07      337.30      7.19 o 
   1  13   5     2730.85     2678.13     38.03 o 
   2  13   5      624.06      602.28     10.61 o 
   3  13   5      196.64      181.32      8.04 o 
   4  13   5       53.51       39.68      4.29 o 
   5  13   5       10.31       12.86      3.31 o 
   6  13   5       18.52       15.62      3.64 o 
   7  13   5        6.48        9.62      3.30 o 
   8  13   5        6.45        7.26      5.04 o 
   9  13   5        7.99       10.87      5.58 o 
  10  13   5       29.73       39.79      8.19 o 
 -10  14   5       34.85       41.90      4.00 o 
  -9  14   5      231.91      228.50      7.59 o 
  -8  14   5      129.50      129.51      5.68 o 
  -7  14   5       49.94       50.75      3.84 o 
  -6  14   5        4.99        5.53      2.14 o 
  -5  14   5       43.82       43.70      5.44 o 
  -4  14   5       97.10       89.78      6.17 o 
  -3  14   5       88.12       77.12      7.11 o 
  -2  14   5       67.39       57.87      6.90 o 
  -1  14   5      237.92      232.58     15.15 o 
   0  14   5      263.19      270.91      6.52 o 
   1  14   5       43.74       45.43      3.04 o 
   2  14   5      543.72      549.29     10.12 o 
   3  14   5        0.11        1.13      2.77 o 
   4  14   5       37.39       34.56      4.19 o 
   5  14   5       48.41       47.39      4.71 o 
   6  14   5       27.39       30.02      4.29 o 
   7  14   5        7.29        7.57      3.53 o 
   8  14   5       46.45       45.53      7.72 o 
   9  14   5        3.41        3.55      4.72 o 
  -9  15   5       89.50       97.07      6.57 o 
  -8  15   5       72.29       69.28      6.06 o 
  -7  15   5        3.58        9.71      3.15 o 
  -6  15   5       18.90       17.75      5.66 o 
  -5  15   5       61.50       41.64      7.78 o 
  -4  15   5        3.66        1.45      2.38 o 
  -3  15   5      175.46      159.44      6.66 o 
  -2  15   5        9.15        5.77      3.88 o 
  -1  15   5        0.98        0.76      2.14 o 
   0  15   5      751.88      680.00     14.37 o 
   1  15   5      523.90      514.93      9.76 o 
   2  15   5      739.81      722.65     10.86 o 
   3  15   5      357.62      369.50      9.98 o 
   4  15   5       65.06       68.58      5.43 o 
   5  15   5       42.39       45.89      4.82 o 
   6  15   5       17.54       25.88      4.20 o 
   7  15   5        5.97        5.40      3.20 o 
   8  15   5       59.18       56.45      8.16 o 
   9  15   5      120.24      129.66     11.87 o 
  -9  16   5      338.43      355.72     11.86 o 
  -8  16   5       11.94        8.44      6.21 o 
  -7  16   5       13.21        8.66      3.22 o 
  -6  16   5      155.57      132.74      6.70 o 
  -5  16   5        6.89       11.11      7.28 o 
  -4  16   5      108.57      102.99      5.95 o 
  -3  16   5        1.31       -0.70      2.75 o 
  -2  16   5       42.24       33.18      3.68 o 
  -1  16   5      383.46      374.08     10.33 o 
   0  16   5        9.20       13.88      2.81 o 
   1  16   5      113.28      111.76      5.45 o 
   2  16   5      620.36      611.47     11.16 o 
   3  16   5        1.64        0.42      2.27 o 
   4  16   5       58.73       55.64      4.18 o 
   5  16   5      152.57      149.09      6.30 o 
   6  16   5       34.71       40.94      4.87 o 
   7  16   5       18.92       25.32      4.41 o 
   8  16   5        4.59        2.05      3.50 o 
  -8  17   5      149.69      143.76      7.66 o 
  -7  17   5        1.38        1.44     10.76 o 
  -6  17   5        1.10        2.69      3.86 o 
  -5  17   5        0.37        0.48      2.41 o 
  -4  17   5       48.13       45.63      7.64 o 
  -3  17   5       86.31       67.23      4.99 o 
  -2  17   5       31.36       30.58      3.70 o 
  -1  17   5      255.55      243.14     12.24 o 
   0  17   5      104.30      100.04      6.49 o 
   1  17   5       41.26       46.98      4.10 o 
   2  17   5      180.42      167.11      5.60 o 
   3  17   5       52.79       53.51      4.15 o 
   4  17   5      141.59      160.66     10.29 o 
   5  17   5      441.56      457.80     11.19 o 
   6  17   5       73.64       78.50      5.14 o 
   7  17   5       67.72       74.51      8.04 o 
   8  17   5       76.23       87.00      5.72 o 
  -8  18   5       13.37        8.62      3.69 o 
  -7  18   5       95.05       91.70      6.40 o 
  -6  18   5      290.21      272.47      9.89 o 
  -5  18   5      366.82      304.20     10.28 o 
  -4  18   5        7.97        2.42      2.89 o 
  -3  18   5       41.98       26.23      5.37 o 
  -2  18   5       15.12       11.54      3.12 o 
  -1  18   5        4.06        4.27      2.65 o 
   0  18   5        6.83        5.95      2.84 o 
   1  18   5        7.89       14.03      3.07 o 
   2  18   5       45.85       45.15      3.44 o 
   3  18   5      214.74      230.92      9.18 o 
   4  18   5      256.71      275.33      8.53 o 
   5  18   5       46.03       49.11      4.87 o 
   6  18   5       47.90       55.52      4.78 o 
   7  18   5        0.83        3.29      2.47 o 
  -7  19   5      256.11      297.25     17.07 o 
  -6  19   5       49.72       57.35      5.54 o 
  -5  19   5       62.71       73.46      5.71 o 
  -4  19   5       93.80       87.87      8.40 o 
  -3  19   5       36.07       26.61      7.26 o 
  -2  19   5        0.17       -3.27      3.44 o 
  -1  19   5      118.67      128.02     11.69 o 
   0  19   5        1.93        1.89      2.45 o 
   1  19   5      428.14      411.62     11.31 o 
   2  19   5        5.49       12.55      5.42 o 
   3  19   5       17.27       21.46      4.91 o 
   4  19   5        8.41       10.21      3.15 o 
   5  19   5      218.74      235.26      8.29 o 
   6  19   5        1.81        6.13      3.02 o 
   7  19   5       13.34        4.39      2.63 o 
  -6  20   5        0.01        1.18      3.13 o 
  -5  20   5        6.44        6.69      3.48 o 
  -4  20   5        1.83        3.43      5.95 o 
  -3  20   5        3.45        3.63      3.06 o 
  -2  20   5       17.78       28.21      4.05 o 
  -1  20   5        3.15        6.63      6.40 o 
   0  20   5      254.10      284.07      9.61 o 
   1  20   5      256.05      245.72      8.77 o 
   2  20   5      115.07      135.24     10.87 o 
   3  20   5       81.84       85.40      9.24 o 
   4  20   5       39.75       48.27      5.44 o 
   5  20   5        0.16        3.56      2.84 o 
   6  20   5      238.38      241.66      8.86 o 
  -5  21   5        7.37        4.71      3.47 o 
  -4  21   5        2.66        1.29      3.11 o 
  -3  21   5       14.41       14.24      3.78 o 
  -2  21   5        0.75       -2.10      2.61 o 
  -1  21   5        5.49        7.53      3.16 o 
   0  21   5        0.83        2.53      3.14 o 
   1  21   5      115.15      118.33     12.10 o 
   2  21   5       74.12       96.51      9.84 o 
   3  21   5        3.18        8.94      5.50 o 
   4  21   5       45.64       40.92      5.41 o 
   5  21   5      177.95      183.93      7.76 o 
  -4  22   5        9.13        2.57      3.28 o 
  -3  22   5      248.08      244.90      9.91 o 
  -2  22   5       56.05       52.21      5.49 o 
  -1  22   5       58.51       59.56      5.50 o 
   0  22   5       24.17       30.64      4.30 o 
   1  22   5       89.00       85.53     10.04 o 
   2  22   5       33.93       34.72      7.10 o 
   3  22   5       44.36       57.95      8.48 o 
  -1  23   5        7.69        9.81      8.33 o 
   0  23   5      219.39      261.57      9.96 o 
   1  23   5       24.54       35.86      7.56 o 
 -12   0   6       27.58       31.08      3.52 o 
 -11   0   6       87.50       97.82      5.09 o 
 -10   0   6      112.44      100.09     14.11 o 
  -9   0   6        0.27       -0.89      5.15 o 
  -8   0   6      104.47      121.80      8.65 o 
  -7   0   6      334.32      336.22     18.88 o 
  -6   0   6     5666.52     5676.13     79.25 o 
  -5   0   6      364.35      335.39     24.11 o 
  -4   0   6      140.73      135.50      3.80 o 
  -3   0   6       83.53       75.24      2.97 o 
  -2   0   6       82.37       76.60      2.89 o 
  -1   0   6     1552.33     1763.99     21.70 o 
   0   0   6       11.94       14.81      1.53 o 
   1   0   6       33.67       43.73      2.36 o 
   2   0   6      281.00      298.85      5.88 o 
   3   0   6        1.78        1.37      2.67 o 
   4   0   6      265.77      261.69      6.82 o 
   5   0   6     3151.35     3063.82     65.40 o 
   6   0   6     1582.37     1532.37     38.11 o 
   7   0   6      417.96      419.91     16.75 o 
   8   0   6       46.29       57.40      7.24 o 
   9   0   6       27.91       30.82      6.26 o 
  10   0   6      167.25      174.49     11.90 o 
  11   0   6       16.03       11.95      5.37 o 
 -12   1   6        1.99        1.50      1.71 o 
 -11   1   6       55.34       58.04      2.92 o 
 -10   1   6        4.77        2.49      1.85 o 
  -9   1   6        7.94        8.32      1.99 o 
  -8   1   6       90.33       82.77      3.57 o 
  -7   1   6       25.36       23.51      2.99 o 
  -6   1   6     1079.30     1036.09     13.55 o 
  -5   1   6     1009.06     1001.97     11.21 o 
  -4   1   6      351.77      373.41      4.79 o 
  -3   1   6     1395.48     1432.60     12.98 o 
  -2   1   6      138.26      156.66      2.86 o 
  -1   1   6      187.52      203.11      3.68 o 
   0   1   6       15.46       18.21      1.30 o 
   1   1   6      310.27      310.73      3.98 o 
   2   1   6       31.56       28.33      1.76 o 
   3   1   6       70.06       62.39      2.42 o 
   4   1   6      289.97      286.70      5.11 o 
   5   1   6     1021.35      971.83     30.61 o 
   6   1   6     2191.95     2116.96     34.62 o 
   7   1   6      139.98      146.46      9.32 o 
   8   1   6       50.87       51.14      5.49 o 
   9   1   6        0.43        1.43      2.63 o 
  10   1   6        0.37       -3.34      2.59 o 
  11   1   6       13.28       11.86      3.88 o 
 -12   2   6       11.60       14.92      2.19 o 
 -11   2   6       82.74       75.67      3.44 o 
 -10   2   6       22.91       23.07      2.25 o 
  -9   2   6       87.89       84.39      3.69 o 
  -8   2   6        5.63        8.00      1.81 o 
  -7   2   6      359.32      350.42      6.82 o 
  -6   2   6        0.79        0.06      1.66 o 
  -5   2   6       11.63       12.36      1.49 o 
  -4   2   6      121.88      115.63      2.98 o 
  -3   2   6        0.25        1.94      1.02 o 
  -2   2   6     2107.79     2193.61     20.66 o 
  -1   2   6      434.14      468.51      6.16 o 
   0   2   6      175.41      186.24      3.84 o 
   1   2   6      168.40      181.27      3.56 o 
   2   2   6      290.91      290.88      4.61 o 
   3   2   6      406.02      427.25      6.47 o 
   4   2   6       54.23       51.74      3.58 o 
   5   2   6      298.30      294.21      9.13 o 
   6   2   6      113.46      124.62      6.40 o 
   7   2   6      411.04      388.43     11.31 o 
   8   2   6      120.26      104.52      6.28 o 
   9   2   6        3.95        5.42      3.05 o 
  10   2   6      180.32      184.79      9.55 o 
  11   2   6        5.84        8.46      3.71 o 
 -12   3   6        7.01        0.51      1.75 o 
 -11   3   6      216.51      241.69      5.75 o 
 -10   3   6        5.90        6.90      1.83 o 
  -9   3   6       37.96       29.39      2.55 o 
  -8   3   6      146.38      154.29      4.60 o 
  -7   3   6        6.14        5.28      1.68 o 
  -6   3   6      299.75      288.81      6.22 o 
  -5   3   6      377.89      364.16      5.76 o 
  -4   3   6        6.84        7.20      1.28 o 
  -3   3   6        5.64        8.58      1.23 o 
  -2   3   6      409.58      409.76      5.82 o 
  -1   3   6       67.75       85.12      3.73 o 
   0   3   6        4.10        6.22      1.53 o 
   1   3   6       64.04       48.31      2.40 o 
   2   3   6      267.93      289.79      4.60 o 
   3   3   6       32.64       41.19      1.85 o 
   4   3   6      708.74      683.77     14.55 o 
   5   3   6      121.31      137.97      6.20 o 
   6   3   6      636.16      631.47     14.59 o 
   7   3   6      348.34      335.64     10.43 o 
   8   3   6        5.18       -1.80      2.47 o 
   9   3   6        8.85        8.69      3.19 o 
  10   3   6        8.09        8.81      3.54 o 
  11   3   6        0.52       -1.19      3.19 o 
 -12   4   6      442.73      479.52      8.65 o 
 -11   4   6        1.15        2.28      1.81 o 
 -10   4   6        6.77        2.67      1.68 o 
  -9   4   6       27.17       28.39      2.27 o 
  -8   4   6       12.99        8.63      1.91 o 
  -7   4   6      325.85      335.89      7.91 o 
  -6   4   6      339.28      346.97      5.84 o 
  -5   4   6      108.13      100.95      3.76 o 
  -4   4   6      267.91      279.48      4.87 o 
  -3   4   6       78.42       79.29      2.81 o 
  -2   4   6      734.29      790.11     10.20 o 
  -1   4   6      343.43      359.73      7.77 o 
   0   4   6       99.82      111.42      4.18 o 
   1   4   6      658.94      715.51      8.42 o 
   2   4   6        0.28        1.09      0.91 o 
   3   4   6        8.94       13.56      1.60 o 
   4   4   6      230.35      225.49     11.78 o 
   5   4   6      224.96      240.04     15.19 o 
   6   4   6        7.96        9.92      2.90 o 
   7   4   6      457.97      430.34     11.98 o 
   8   4   6       50.28       34.76      5.15 o 
   9   4   6      552.66      535.03     14.48 o 
  10   4   6        3.13        4.42      3.27 o 
  11   4   6       25.00       31.94      6.82 o 
 -12   5   6      288.07      315.51      7.59 o 
 -11   5   6      158.41      161.62      4.74 o 
 -10   5   6       32.36       31.91      2.56 o 
  -9   5   6       59.36       56.30      2.86 o 
  -8   5   6        0.05       -1.00      1.45 o 
  -7   5   6      536.08      535.02      7.85 o 
  -6   5   6       53.95       53.90      2.50 o 
  -5   5   6      446.51      430.96      6.59 o 
  -4   5   6       23.54       22.01      1.88 o 
  -3   5   6      686.97      653.74      9.16 o 
  -2   5   6      113.88      118.92      3.86 o 
  -1   5   6      148.11      152.15      4.68 o 
   0   5   6      434.39      445.56      9.37 o 
   1   5   6      205.66      190.86      3.70 o 
   2   5   6      278.68      288.29      4.62 o 
   3   5   6        2.12        0.53      0.98 o 
   4   5   6       26.14       29.36      2.70 o 
   5   5   6      299.77      284.25      8.94 o 
   6   5   6      356.87      329.43     10.07 o 
   7   5   6       11.16       15.40      3.30 o 
   8   5   6      279.58      278.01      9.84 o 
   9   5   6       37.76       28.83      4.29 o 
  10   5   6      144.94      173.22     12.07 o 
  11   5   6       31.09       32.43      5.06 o 
 -11   6   6       18.71       18.75      3.06 o 
 -10   6   6       53.28       54.83      3.00 o 
  -9   6   6        5.20        5.34      1.69 o 
  -8   6   6       68.20       71.12      4.60 o 
  -7   6   6        0.97        2.35      1.37 o 
  -6   6   6      167.93      175.05      4.16 o 
  -5   6   6     1632.26     1621.38     19.95 o 
  -4   6   6       86.24       79.97      3.45 o 
  -3   6   6       14.74       21.86      2.90 o 
  -2   6   6      589.04      588.93      9.78 o 
  -1   6   6      198.94      209.98      5.13 o 
   0   6   6      514.10      544.46      8.95 o 
   1   6   6       49.94       64.60      2.28 o 
   2   6   6       66.94       42.61      1.93 o 
   3   6   6      197.23      192.64      3.68 o 
   4   6   6      499.10      460.10      9.15 o 
   5   6   6      108.87      104.58     18.94 o 
   6   6   6       13.82       16.55      3.19 o 
   7   6   6       49.13       41.71      5.69 o 
   8   6   6        9.47        8.69      6.53 o 
   9   6   6        0.41        4.00      3.67 o 
  10   6   6       20.06       28.32      4.55 o 
  11   6   6      147.53      177.24      9.08 o 
 -11   7   6       41.20       47.42      4.00 o 
 -10   7   6      162.82      186.89      6.48 o 
  -9   7   6        4.24        2.88      1.82 o 
  -8   7   6      108.24      102.04      3.93 o 
  -7   7   6       64.17       62.09      2.77 o 
  -6   7   6      374.24      357.25      8.48 o 
  -5   7   6       29.95       37.05      4.91 o 
  -4   7   6      104.30       90.47      3.73 o 
  -3   7   6      339.02      316.95      6.82 o 
  -2   7   6      243.71      243.40      5.76 o 
  -1   7   6      331.92      369.00      7.18 o 
   0   7   6      229.07      226.21      5.26 o 
   1   7   6       80.57       73.93      2.85 o 
   2   7   6       11.71       10.24      1.33 o 
   3   7   6      583.53      579.34      7.35 o 
   4   7   6      365.14      352.78      7.85 o 
   5   7   6       30.11       26.01      2.75 o 
   6   7   6        2.61       -1.95      2.29 o 
   7   7   6       85.85       84.87      5.59 o 
   8   7   6      377.94      344.11     11.02 o 
   9   7   6       44.16       48.72      5.14 o 
  10   7   6       57.18       70.71      6.00 o 
  11   7   6        5.32       10.58      3.95 o 
 -11   8   6      141.72      172.16      6.48 o 
 -10   8   6      118.87      112.04      5.22 o 
  -9   8   6        1.30        0.29      2.34 o 
  -8   8   6      241.96      235.92      5.95 o 
  -7   8   6      113.52      113.92      4.11 o 
  -6   8   6      265.09      264.60      6.80 o 
  -5   8   6       86.01       87.51      3.95 o 
  -4   8   6       13.38        9.67      1.93 o 
  -3   8   6       96.98      101.90      4.95 o 
  -2   8   6       45.73       40.52      2.68 o 
  -1   8   6       51.62       54.12      3.00 o 
   0   8   6       37.28       35.42      2.37 o 
   1   8   6       55.59       50.59      2.45 o 
   2   8   6       48.66       52.04      2.29 o 
   3   8   6     1849.78     1761.22     21.43 o 
   4   8   6      310.41      268.68      6.80 o 
   5   8   6       41.32       31.93      3.42 o 
   6   8   6       10.63        9.14      2.86 o 
   7   8   6       93.37       77.99      5.39 o 
   8   8   6      386.04      398.44     11.93 o 
   9   8   6       41.26       50.54      5.56 o 
  10   8   6      158.65      173.55     11.55 o 
 -11   9   6      253.47      282.23     10.37 o 
 -10   9   6      193.83      181.14      6.57 o 
  -9   9   6        0.08        0.78      2.05 o 
  -8   9   6        7.68        6.85      2.00 o 
  -7   9   6       35.25       33.82      3.88 o 
  -6   9   6       20.99       22.69      2.62 o 
  -5   9   6      357.11      329.93      7.63 o 
  -4   9   6      383.10      381.85      8.11 o 
  -3   9   6        0.56       -0.50      1.49 o 
  -2   9   6      880.22      798.71     12.59 o 
  -1   9   6       42.52       42.02      2.75 o 
   0   9   6       80.82       83.38      3.46 o 
   1   9   6      975.80      952.52     12.31 o 
   2   9   6      378.15      401.77      8.07 o 
   3   9   6       91.41       87.78      5.44 o 
   4   9   6      829.98      815.04     17.42 o 
   5   9   6      164.08      148.51     10.77 o 
   6   9   6        0.55        0.59      2.60 o 
   7   9   6        4.27        3.96      4.28 o 
   8   9   6      161.73      174.79     12.41 o 
   9   9   6       55.90       53.99      8.32 o 
  10   9   6       98.48       94.16     10.76 o 
 -11  10   6       73.69       68.04      8.90 o 
 -10  10   6       21.23       18.81      3.04 o 
  -9  10   6      113.15      111.01      4.49 o 
  -8  10   6      286.83      291.81      8.21 o 
  -7  10   6       23.46       25.76      3.94 o 
  -6  10   6       32.94       36.02      3.13 o 
  -5  10   6       41.75       36.88      4.83 o 
  -4  10   6      223.23      228.13      7.69 o 
  -3  10   6      518.95      486.12      9.35 o 
  -2  10   6       24.92       17.24      2.19 o 
  -1  10   6     1430.86     1398.37     19.16 o 
   0  10   6     1092.94     1094.08     15.69 o 
   1  10   6      463.31      468.60      9.04 o 
   2  10   6      499.96      495.35      9.42 o 
   3  10   6      143.84      134.22      6.49 o 
   4  10   6       77.99       68.68      5.15 o 
   5  10   6      232.48      210.94      8.41 o 
   6  10   6       45.49       48.06      4.70 o 
   7  10   6        2.71       -4.74      3.79 o 
   8  10   6       94.89       83.21      9.32 o 
   9  10   6       26.70       21.03      6.83 o 
  10  10   6       40.45       41.41      8.37 o 
 -10  11   6      102.88       82.26      4.88 o 
  -9  11   6       54.85       54.68      3.48 o 
  -8  11   6       68.49       52.48      3.35 o 
  -7  11   6       52.47       46.58      3.62 o 
  -6  11   6        7.55       10.95      2.34 o 
  -5  11   6        0.45        0.52      1.71 o 
  -4  11   6        0.42        2.38      1.77 o 
  -3  11   6       37.08       35.39      2.89 o 
  -2  11   6        1.38        3.54      1.72 o 
  -1  11   6      952.39      933.43     14.34 o 
   0  11   6      976.91      976.45     14.62 o 
   1  11   6        1.60        0.99      1.63 o 
   2  11   6        0.07        0.06      2.50 o 
   3  11   6       68.50       63.53      4.94 o 
   4  11   6        2.15       -0.66      3.09 o 
   5  11   6       62.25       50.28      4.78 o 
   6  11   6      176.00      172.48      8.98 o 
   7  11   6       17.82       12.66      5.77 o 
   8  11   6       27.22       19.79      6.26 o 
   9  11   6        0.00        1.30      4.72 o 
  10  11   6       54.24       65.05      9.65 o 
 -10  12   6       33.54       33.45      3.68 o 
  -9  12   6       59.64       64.97      4.31 o 
  -8  12   6       19.44       24.15      3.12 o 
  -7  12   6       78.76       69.17      4.14 o 
  -6  12   6       78.56       78.17      5.40 o 
  -5  12   6        2.67        4.15      2.04 o 
  -4  12   6       14.20        9.67      2.22 o 
  -3  12   6      102.40       90.23      4.18 o 
  -2  12   6       43.51       50.45      3.24 o 
  -1  12   6      168.52      161.71      5.20 o 
   0  12   6     2185.13     2109.35     27.10 o 
   1  12   6        0.00        0.90      1.58 o 
   2  12   6      132.33      136.11      4.75 o 
   3  12   6       21.23       16.27      3.70 o 
   4  12   6      103.66       85.72      5.79 o 
   5  12   6        0.03        1.55      3.77 o 
   6  12   6       73.33      100.02      6.34 o 
   7  12   6        4.62        5.22      3.24 o 
   8  12   6       40.96       26.15      7.13 o 
   9  12   6       57.07       77.27      9.81 o 
 -10  13   6       16.10       15.75      3.20 o 
  -9  13   6       84.23       87.20      4.33 o 
  -8  13   6      350.20      346.53      9.12 o 
  -7  13   6       28.64       28.14      3.21 o 
  -6  13   6       71.84       61.38      4.62 o 
  -5  13   6       53.88       51.47      3.66 o 
  -4  13   6       10.76        5.99      2.12 o 
  -3  13   6       99.53       77.04      4.01 o 
  -2  13   6      445.85      391.01      8.54 o 
  -1  13   6      704.32      724.20     12.39 o 
   0  13   6     1765.41     1723.73     23.17 o 
   1  13   6      171.13      170.77      6.22 o 
   2  13   6        3.67        1.68      1.85 o 
   3  13   6      158.46      137.37      7.00 o 
   4  13   6      695.30      664.92     20.37 o 
   5  13   6      233.60      222.65     10.33 o 
   6  13   6       82.86       89.82      6.32 o 
   7  13   6       49.86       44.65      5.12 o 
   8  13   6       14.54       14.04      6.07 o 
   9  13   6       98.58      117.14     11.68 o 
  -9  14   6        3.80        3.41      2.28 o 
  -8  14   6       21.40       17.96      3.20 o 
  -7  14   6       13.03       10.54      2.62 o 
  -6  14   6        3.33        5.90      3.81 o 
  -5  14   6      118.30      117.38      5.06 o 
  -4  14   6        8.92        3.46      2.08 o 
  -3  14   6       15.95       14.23      3.53 o 
  -2  14   6       95.42       95.00      4.62 o 
  -1  14   6      568.87      556.44     12.85 o 
   0  14   6      179.36      174.97      6.73 o 
   1  14   6        0.15        0.96      2.11 o 
   2  14   6       34.11       31.10      3.22 o 
   3  14   6       12.47       10.57      3.36 o 
   4  14   6       28.46       24.99      4.13 o 
   5  14   6        5.62        5.79      3.19 o 
   6  14   6      348.41      388.41     12.57 o 
   7  14   6       93.31       77.55     11.76 o 
   8  14   6        4.87        1.68      4.85 o 
  -9  15   6       12.96       16.78      3.39 o 
  -8  15   6       26.06       26.71      3.60 o 
  -7  15   6       87.19       77.12      5.86 o 
  -6  15   6        4.64        3.26      2.30 o 
  -5  15   6       86.44       62.22      4.10 o 
  -4  15   6       14.32       11.56      2.50 o 
  -3  15   6       99.10       93.10      4.50 o 
  -2  15   6       91.15       72.60      4.89 o 
  -1  15   6       10.73       17.40     10.10 o 
   0  15   6      639.79      642.25     14.92 o 
   1  15   6       29.03       33.80      3.53 o 
   2  15   6      557.16      593.60     18.13 o 
   3  15   6       73.05       64.73      5.53 o 
   4  15   6        4.15       -1.60      2.89 o 
   5  15   6       15.17       19.50      4.02 o 
   6  15   6       36.89       27.28      4.45 o 
   7  15   6        4.06        1.68      4.21 o 
   8  15   6       48.51       65.59      9.78 o 
  -8  16   6        2.27       -0.25      4.93 o 
  -7  16   6        0.09        0.76      3.44 o 
  -6  16   6      142.88      114.59      6.62 o 
  -5  16   6       20.19       22.24      3.69 o 
  -4  16   6       47.91       35.29      4.04 o 
  -3  16   6       23.00       21.09      4.15 o 
  -2  16   6      170.16      162.22      7.00 o 
  -1  16   6       18.17       15.82      6.38 o 
   0  16   6        0.90        1.11      2.26 o 
   1  16   6      193.99      185.80      7.08 o 
   2  16   6       36.53       35.10      6.34 o 
   3  16   6       13.29        7.34      2.70 o 
   4  16   6       16.00       15.72      3.09 o 
   5  16   6      106.80      115.64      7.28 o 
   6  16   6       49.14       57.30      5.79 o 
   7  16   6        8.84        7.67      6.18 o 
  -7  17   6        0.73        3.26      3.11 o 
  -6  17   6      121.09      124.18      6.95 o 
  -5  17   6      125.33      102.71      6.44 o 
  -4  17   6        4.75        4.73      2.69 o 
  -3  17   6        5.65       13.01      5.31 o 
  -2  17   6        0.66       -2.38      2.16 o 
  -1  17   6      490.08      504.07     12.79 o 
   0  17   6      498.16      481.53     12.30 o 
   1  17   6        6.18        5.19      2.55 o 
   2  17   6      490.47      460.34     18.73 o 
   3  17   6       41.58       38.78      6.56 o 
   4  17   6        0.81       -1.28      2.33 o 
   5  17   6      265.34      297.23     10.98 o 
   6  17   6      171.48      235.02     10.17 o 
   7  17   6       82.64      100.96      7.43 o 
  -7  18   6        0.22       -0.13      2.83 o 
  -6  18   6      189.56      187.45      8.53 o 
  -5  18   6       40.55       50.92      5.14 o 
  -4  18   6       50.43       36.02      4.32 o 
  -3  18   6        3.29        7.28      3.03 o 
  -2  18   6        0.83       -2.61      2.24 o 
  -1  18   6       16.67       12.35      4.58 o 
   0  18   6       26.92       22.00      3.48 o 
   1  18   6       95.83       92.95      5.59 o 
   2  18   6        0.57       -3.47      3.50 o 
   3  18   6       48.06       53.04      7.67 o 
   4  18   6        2.18        2.00      3.03 o 
   5  18   6      130.68      188.80      7.73 o 
   6  18   6       83.43      108.08      6.31 o 
  -6  19   6       24.16       20.46      4.14 o 
  -5  19   6        9.27        5.76      3.24 o 
  -4  19   6        4.05        5.76      3.26 o 
  -3  19   6        0.39       -3.89      2.59 o 
  -2  19   6       11.23        7.76      3.08 o 
  -1  19   6        4.86        6.38      3.03 o 
   0  19   6        2.66        3.26      2.69 o 
   1  19   6       11.35       15.07      6.25 o 
   2  19   6        9.28        2.14      4.47 o 
   3  19   6       34.55       30.65      6.56 o 
   4  19   6       71.68       83.76      7.33 o 
   5  19   6       15.23       24.77      3.91 o 
  -5  20   6      243.12      272.06     15.65 o 
  -4  20   6        1.99        1.32      3.03 o 
  -3  20   6       84.54       85.98     13.27 o 
  -2  20   6        7.94        8.03      4.04 o 
  -1  20   6        8.10       14.93      3.42 o 
   0  20   6       99.99       99.61      6.19 o 
   1  20   6        1.44        2.98      4.55 o 
   2  20   6       18.26       25.61      6.42 o 
   3  20   6        1.52        0.76      4.77 o 
   4  20   6       25.23       36.97      7.45 o 
  -3  21   6        9.17        7.61      4.53 o 
  -2  21   6        5.34        6.24      5.26 o 
  -1  21   6       17.18       23.31      4.04 o 
   0  21   6        0.64       -2.91      2.49 o 
   1  21   6       78.39       77.70      9.30 o 
   2  21   6        6.36        9.11      5.37 o 
   3  21   6        2.64       -4.12      4.34 o 
 -11   1   7       47.56       53.65      3.31 o 
 -10   1   7       92.97      104.73      5.88 o 
  -9   1   7        5.22        4.60      1.98 o 
  -8   1   7      399.73      400.50      7.98 o 
  -7   1   7      465.38      437.67      8.19 o 
  -6   1   7      142.23      158.06      7.43 o 
  -5   1   7      226.72      234.09      5.50 o 
  -4   1   7      555.25      550.52      8.76 o 
  -3   1   7        5.43        5.70      1.24 o 
  -2   1   7      110.01      122.75      3.10 o 
  -1   1   7        1.05       -0.63      0.86 o 
   0   1   7        5.07        6.00      1.10 o 
   1   1   7       78.22       79.82      2.39 o 
   2   1   7      155.77      142.31      3.38 o 
   3   1   7       22.50       15.02      2.30 o 
   4   1   7      249.89      264.75     20.88 o 
   5   1   7       29.74       14.97      4.91 o 
   6   1   7       10.18        9.31      3.03 o 
   7   1   7      143.65      143.25      7.44 o 
   8   1   7        1.60        4.99      3.26 o 
   9   1   7        0.11       -1.60      2.95 o 
  10   1   7      126.30      155.98      8.49 o 
 -11   2   7        7.43        7.73      2.17 o 
 -10   2   7       36.76       42.78      3.31 o 
  -9   2   7       43.60       39.54      3.04 o 
  -8   2   7      125.07      127.67      5.32 o 
  -7   2   7       75.20       85.85      3.82 o 
  -6   2   7       57.94       57.77      3.10 o 
  -5   2   7      248.58      270.29      5.95 o 
  -4   2   7      154.65      167.39      3.92 o 
  -3   2   7      247.95      244.40      4.54 o 
  -2   2   7        7.82        7.45      1.30 o 
  -1   2   7       78.30       98.79      2.79 o 
   0   2   7        1.96        1.26      0.99 o 
   1   2   7      110.71      107.13      2.73 o 
   2   2   7      173.66      185.43      3.85 o 
   3   2   7     3670.33     3604.07     37.23 o 
   4   2   7     1017.77      954.18     14.80 o 
   5   2   7      285.19      299.29      9.82 o 
   6   2   7      981.76      938.78     19.72 o 
   7   2   7       50.49       41.35      6.38 o 
   8   2   7      146.47      130.70      7.44 o 
   9   2   7        0.92        1.10      2.93 o 
  10   2   7      114.24      121.05     15.88 o 
 -11   3   7      132.06      158.56      4.97 o 
 -10   3   7       32.01       38.04      3.14 o 
  -9   3   7       62.44       58.89      3.48 o 
  -8   3   7       67.34       62.02      3.43 o 
  -7   3   7     1343.32     1284.84     16.70 o 
  -6   3   7     1046.78     1037.30     14.06 o 
  -5   3   7     1669.96     1651.76     19.64 o 
  -4   3   7      494.97      498.53      7.20 o 
  -3   3   7      194.25      196.35      5.87 o 
  -2   3   7        4.19       -0.10      0.99 o 
  -1   3   7        0.28       -1.07      0.93 o 
   0   3   7       54.91       51.33      2.67 o 
   1   3   7      523.83      515.59      7.09 o 
   2   3   7      176.69      160.68      3.64 o 
   3   3   7      154.61      155.21      4.01 o 
   4   3   7      850.76      835.13     17.56 o 
   5   3   7      448.36      465.26     12.44 o 
   6   3   7      402.43      359.48     11.06 o 
   7   3   7       25.84       20.49      3.88 o 
   8   3   7        1.05        0.62      2.86 o 
   9   3   7       23.53       30.05      7.26 o 
  10   3   7       64.36       57.49      6.06 o 
 -11   4   7       12.74       18.75      2.48 o 
 -10   4   7        1.01        0.60      1.69 o 
  -9   4   7      210.92      204.55      5.79 o 
  -8   4   7      221.53      223.24      5.91 o 
  -7   4   7      387.04      387.22     10.05 o 
  -6   4   7      538.79      538.76      9.15 o 
  -5   4   7       73.05       82.27      5.47 o 
  -4   4   7      798.30      819.18     10.13 o 
  -3   4   7      232.17      223.58      4.46 o 
  -2   4   7       16.70       17.50      1.60 o 
  -1   4   7        7.26        7.68      1.65 o 
   0   4   7        0.06        3.22      1.92 o 
   1   4   7       22.40       22.65      1.92 o 
   2   4   7       30.95       26.85      1.84 o 
   3   4   7       96.20       93.12      2.93 o 
   4   4   7      479.15      462.08     12.09 o 
   5   4   7      185.45      194.35      7.89 o 
   6   4   7       87.69       91.31      5.87 o 
   7   4   7       35.78       38.95      4.63 o 
   8   4   7        0.08        2.57      2.89 o 
   9   4   7       70.52       79.25      6.33 o 
  10   4   7      101.77      126.37      7.86 o 
 -11   5   7       16.91       26.07      2.92 o 
 -10   5   7        2.93        0.89      1.77 o 
  -9   5   7       33.80       33.60      2.55 o 
  -8   5   7        8.60        6.54      1.98 o 
  -7   5   7       18.97       15.28      2.44 o 
  -6   5   7        1.47        1.90      1.66 o 
  -5   5   7      234.55      224.12      4.91 o 
  -4   5   7      106.14       98.07      3.76 o 
  -3   5   7      177.17      165.43      4.33 o 
  -2   5   7       57.97       47.42      5.50 o 
  -1   5   7      103.24      117.11      4.06 o 
   0   5   7       46.55       47.29      2.73 o 
   1   5   7     1234.26     1220.37     17.08 o 
   2   5   7     1049.93     1002.08     11.37 o 
   3   5   7      966.07      980.89     15.44 o 
   4   5   7       10.33       11.27      3.65 o 
   5   5   7      205.84      206.95      8.14 o 
   6   5   7      221.35      204.82      8.29 o 
   7   5   7        5.05        5.70      4.16 o 
   8   5   7       30.23       31.67      7.47 o 
   9   5   7        0.67        0.90      3.11 o 
  10   5   7       22.59       18.40      6.61 o 
 -11   6   7       29.83       26.81      3.58 o 
 -10   6   7       22.13       20.40      2.72 o 
  -9   6   7       13.84       15.72      2.43 o 
  -8   6   7      112.29      113.26      4.37 o 
  -7   6   7       40.89       39.57      2.85 o 
  -6   6   7      339.04      332.15      6.12 o 
  -5   6   7       14.65       14.52      2.01 o 
  -4   6   7      407.17      394.69      7.20 o 
  -3   6   7        6.48        6.51      1.78 o 
  -2   6   7      449.83      423.47      8.23 o 
  -1   6   7      173.93      160.94      4.77 o 
   0   6   7        5.96       -1.21      1.33 o 
   1   6   7        5.58        3.63      1.54 o 
   2   6   7     1835.31     1890.04     18.79 o 
   3   6   7        5.32        6.97      2.26 o 
   4   6   7      396.27      416.41      9.14 o 
   5   6   7      122.76      118.33      6.31 o 
   6   6   7        5.45        6.72      2.98 o 
   7   6   7        0.18       -1.34      2.63 o 
   8   6   7      405.23      423.32     12.93 o 
   9   6   7       20.78       16.58      4.04 o 
  10   6   7        8.70       -0.62      3.18 o 
 -10   7   7        2.80        3.95      2.52 o 
  -9   7   7        0.09        2.18      2.10 o 
  -8   7   7       26.34       31.95      3.22 o 
  -7   7   7       23.63       21.21      2.75 o 
  -6   7   7       53.33       50.42      2.99 o 
  -5   7   7        1.59        3.76      1.60 o 
  -4   7   7      341.61      347.50     10.84 o 
  -3   7   7       87.97       80.73      3.77 o 
  -2   7   7      115.01      106.38      4.19 o 
  -1   7   7      426.90      460.39      8.66 o 
   0   7   7        3.94        5.94      1.77 o 
   1   7   7      255.53      253.23      5.90 o 
   2   7   7        0.01       -1.33      1.41 o 
   3   7   7      109.45      104.81      5.61 o 
   4   7   7       69.71       58.34      5.55 o 
   5   7   7      112.73      112.41      6.27 o 
   6   7   7      154.33      132.48     13.48 o 
   7   7   7      234.69      253.14      9.58 o 
   8   7   7      740.99      763.20     34.14 o 
   9   7   7        8.15       14.25      4.04 o 
  10   7   7        0.05        3.77      5.45 o 
 -10   8   7       47.13       40.11      3.81 o 
  -9   8   7        4.77        5.10      2.33 o 
  -8   8   7        8.71       12.61      2.53 o 
  -7   8   7        9.49        5.36      2.15 o 
  -6   8   7        4.81        2.72      1.68 o 
  -5   8   7       20.71       19.20      2.49 o 
  -4   8   7       65.76       58.56      3.45 o 
  -3   8   7       72.16       87.81      3.91 o 
  -2   8   7     1074.66     1025.50     15.34 o 
  -1   8   7       38.50       40.02      2.81 o 
   0   8   7        3.06        2.84      1.70 o 
   1   8   7      727.52      693.54     11.17 o 
   2   8   7       25.42       33.95      2.41 o 
   3   8   7       30.96       30.95      4.00 o 
   4   8   7      133.83      131.60      6.75 o 
   5   8   7        1.88        2.91      4.88 o 
   6   8   7        6.35       12.39      5.37 o 
   7   8   7        9.94       11.38      5.64 o 
   8   8   7      101.01      101.34     10.46 o 
   9   8   7       17.38       20.27      6.75 o 
 -10   9   7        5.31        4.28      2.61 o 
  -9   9   7       73.59       71.50      4.46 o 
  -8   9   7        4.48        4.71      2.28 o 
  -7   9   7        0.01        2.05      1.76 o 
  -6   9   7        6.51        4.28      2.07 o 
  -5   9   7      324.66      301.46      7.52 o 
  -4   9   7      610.61      608.84     11.19 o 
  -3   9   7      145.06      117.75      4.50 o 
  -2   9   7       15.21       19.30      2.42 o 
  -1   9   7      258.44      255.01      6.33 o 
   0   9   7       74.34       67.63      4.53 o 
   1   9   7       92.88       80.94      4.12 o 
   2   9   7      126.48      124.78      3.88 o 
   3   9   7        0.04        0.54      2.54 o 
   4   9   7      232.33      207.45      8.39 o 
   5   9   7      346.21      295.57     10.22 o 
   6   9   7       61.52       47.73      7.83 o 
   7   9   7        0.50        0.79      4.61 o 
   8   9   7      156.81      129.23     12.01 o 
   9   9   7        0.11        2.22      5.31 o 
 -10  10   7       24.54       26.78      3.56 o 
  -9  10   7        0.12        1.41      2.22 o 
  -8  10   7      295.39      298.19      8.34 o 
  -7  10   7      188.72      189.34      5.54 o 
  -6  10   7        0.52       -2.06      2.06 o 
  -5  10   7      182.32      168.65      5.73 o 
  -4  10   7      120.52      116.82      4.74 o 
  -3  10   7       91.17       83.68      4.46 o 
  -2  10   7      392.78      387.05      8.31 o 
  -1  10   7       12.94        9.54      2.08 o 
   0  10   7       52.21       50.69      5.03 o 
   1  10   7      870.69      856.78     14.55 o 
   2  10   7       64.16       71.91      3.94 o 
   3  10   7      138.28      127.78      6.82 o 
   4  10   7        0.39        1.79      2.74 o 
   5  10   7       58.35       63.73      5.45 o 
   6  10   7       30.19       25.40      5.33 o 
   7  10   7        2.72       -3.31      4.74 o 
   8  10   7       59.48       60.20      9.00 o 
   9  10   7        0.10       -1.92      4.99 o 
  -9  11   7        5.85        3.69      2.55 o 
  -8  11   7      302.70      324.21      8.87 o 
  -7  11   7       55.25       53.10      3.88 o 
  -6  11   7        8.84       14.19      2.59 o 
  -5  11   7        0.06        1.00      1.79 o 
  -4  11   7      154.96      132.57      5.10 o 
  -3  11   7       81.51       83.83      4.13 o 
  -2  11   7       62.92       62.01      4.79 o 
  -1  11   7        0.46        0.88      1.83 o 
   0  11   7       60.03       52.19      4.18 o 
   1  11   7      216.25      215.16      5.80 o 
   2  11   7      590.17      592.11     14.89 o 
   3  11   7        2.44        6.82      6.75 o 
   4  11   7      153.97      131.83      7.17 o 
   5  11   7      132.92       99.75     15.34 o 
   6  11   7       41.04       34.93      4.76 o 
   7  11   7        2.05        1.68      4.80 o 
   8  11   7        2.17       10.27      6.10 o 
   9  11   7        0.00        4.15      6.10 o 
  -9  12   7       62.60       81.42      6.60 o 
  -8  12   7       15.33       21.36      2.78 o 
  -7  12   7       11.28       11.00      2.70 o 
  -6  12   7        5.71        6.48      2.35 o 
  -5  12   7       47.37       35.93      7.23 o 
  -4  12   7      423.76      379.98      8.89 o 
  -3  12   7      280.83      274.45      7.30 o 
  -2  12   7       83.59       84.42      4.15 o 
  -1  12   7       83.80       71.60      3.80 o 
   0  12   7      103.17      107.07      4.41 o 
   1  12   7        8.65        8.87      2.08 o 
   2  12   7      211.58      206.57      8.63 o 
   3  12   7        5.59        3.77      3.01 o 
   4  12   7      455.83      454.68     13.94 o 
   5  12   7       12.28        7.24      3.34 o 
   6  12   7        7.32        6.01      3.43 o 
   7  12   7       61.23       94.81     10.60 o 
   8  12   7        1.42       -2.93      4.85 o 
  -8  13   7       36.73       38.50      3.79 o 
  -7  13   7       43.36       43.35      3.85 o 
  -6  13   7      139.72      144.01      5.75 o 
  -5  13   7      191.92      174.65      6.18 o 
  -4  13   7      166.83      135.81      5.36 o 
  -3  13   7       51.93       49.81      4.61 o 
  -2  13   7        5.74        8.19      2.30 o 
  -1  13   7       41.15       36.65      3.49 o 
   0  13   7        0.11        0.42      1.90 o 
   1  13   7       85.75       84.32      5.65 o 
   2  13   7       34.22       37.51      6.23 o 
   3  13   7      111.52       99.81     13.73 o 
   4  13   7       73.87       76.33      6.01 o 
   5  13   7        9.56       11.56      3.77 o 
   6  13   7       90.54      108.92      7.45 o 
   7  13   7       83.13       98.84      7.14 o 
   8  13   7       26.64       28.67      7.64 o 
  -8  14   7        1.41        0.57      2.36 o 
  -7  14   7        3.12       -2.65      2.12 o 
  -6  14   7       28.57       31.39      4.38 o 
  -5  14   7       22.08       25.08      3.51 o 
  -4  14   7       96.40       95.86      5.30 o 
  -3  14   7       52.17       51.82      3.74 o 
  -2  14   7      222.56      226.76      6.78 o 
  -1  14   7        1.80        3.87      2.39 o 
   0  14   7     1171.93     1171.82     33.72 o 
   1  14   7      654.84      642.36     14.07 o 
   2  14   7       24.88       24.15      5.50 o 
   3  14   7       13.68       15.96      7.22 o 
   4  14   7       18.15       14.44      3.90 o 
   5  14   7       49.13       58.87      5.88 o 
   6  14   7       61.48       70.72      6.28 o 
   7  14   7       11.80       20.72      9.21 o 
  -7  15   7      106.40       95.95      5.33 o 
  -6  15   7        4.18        7.92      2.71 o 
  -5  15   7      139.50      119.05      6.31 o 
  -4  15   7        0.05       -2.69      1.80 o 
  -3  15   7      505.62      529.52     11.10 o 
  -2  15   7      627.43      617.87     12.05 o 
  -1  15   7      295.52      270.18     12.52 o 
   0  15   7      362.07      319.17     12.21 o 
   1  15   7      276.29      249.11      8.31 o 
   2  15   7       14.45       14.58      5.23 o 
   3  15   7       20.70       17.53      4.72 o 
   4  15   7       72.79       80.72      6.38 o 
   5  15   7       46.84       51.02      5.71 o 
   6  15   7       98.25      134.12      8.27 o 
   7  15   7       15.27       17.55      4.68 o 
  -7  16   7        7.76       12.29      3.13 o 
  -6  16   7        8.28        2.63      2.43 o 
  -5  16   7        1.78        3.02      2.44 o 
  -4  16   7       18.03       28.17      3.31 o 
  -3  16   7       11.58       10.13      3.17 o 
  -2  16   7        1.76        1.68      2.51 o 
  -1  16   7      292.32      253.18      8.78 o 
   0  16   7      149.94      160.47      6.97 o 
   1  16   7       23.42       20.82      5.99 o 
   2  16   7       16.52       18.65      5.61 o 
   3  16   7        0.53        2.17      4.74 o 
   4  16   7       17.61       10.36      3.86 o 
   5  16   7       42.65       43.07      5.53 o 
   6  16   7       21.34       44.03      5.92 o 
  -6  17   7        1.54        2.86      3.10 o 
  -5  17   7       49.18       49.85      5.05 o 
  -4  17   7       10.26       13.36      3.41 o 
  -3  17   7       76.10       61.85      5.15 o 
  -2  17   7        1.66        0.68      3.86 o 
  -1  17   7       53.00       45.43      4.53 o 
   0  17   7        1.14        3.59      2.62 o 
   1  17   7      211.75      219.40     13.14 o 
   2  17   7        0.36       -5.37      3.58 o 
   3  17   7        5.14       -0.03      3.85 o 
   4  17   7       19.14       42.11      5.54 o 
   5  17   7        6.00        0.26      3.48 o 
  -5  18   7       96.48      110.08      6.90 o 
  -4  18   7        0.98        0.31      2.78 o 
  -3  18   7       39.16       32.15      4.27 o 
  -2  18   7       45.49       39.31      4.43 o 
  -1  18   7       14.53       15.52      3.42 o 
   0  18   7       54.98       62.29      5.13 o 
   1  18   7       18.47       18.86      6.26 o 
   2  18   7        1.30       -1.46      4.39 o 
   3  18   7       14.71       13.39      5.53 o 
   4  18   7      118.66      139.72     11.55 o 
  -4  19   7       37.48       47.13      5.23 o 
  -3  19   7        0.03        2.07      2.94 o 
  -2  19   7        7.67       11.91      3.38 o 
  -1  19   7      234.94      275.29     10.30 o 
   0  19   7      425.89      443.90     12.52 o 
   1  19   7       58.88       73.88      8.94 o 
   2  19   7       40.09       53.04      8.13 o 
   3  19   7       73.14       68.43      9.05 o 
  -2  20   7       22.41       26.13      4.36 o 
  -1  20   7       18.85       23.85      4.03 o 
   0  20   7        2.06        3.04      5.18 o 
   1  20   7        0.01       -3.47      4.17 o 
 -10   0   8      181.46      210.92      9.07 o 
  -9   0   8      207.91      203.03      8.71 o 
  -8   0   8     2485.59     2584.65     42.22 o 
  -7   0   8      667.94      694.88     16.09 o 
  -6   0   8      986.82      972.13     19.71 o 
  -5   0   8       20.18       23.38      3.42 o 
  -4   0   8       83.10       90.42      5.15 o 
  -3   0   8       40.38       44.08      3.72 o 
  -2   0   8       80.01       77.57      4.53 o 
  -1   0   8       14.74       13.58      2.61 o 
   0   0   8       48.74       49.37      4.99 o 
   1   0   8      614.05      594.84     12.34 o 
   2   0   8     1088.54     1093.13     20.24 o 
   3   0   8        0.34       -1.33      2.01 o 
   4   0   8      535.75      534.06     19.79 o 
   5   0   8      211.18      210.83     12.36 o 
   6   0   8       13.10       26.07      6.04 o 
   7   0   8      292.30      274.15     14.83 o 
   8   0   8      104.24       79.14      9.32 o 
   9   0   8        3.55        6.78      5.50 o 
 -10   1   8      242.37      279.72      9.03 o 
  -9   1   8        7.22        9.34      2.34 o 
  -8   1   8      168.08      175.46      5.59 o 
  -7   1   8       92.03       79.56      3.89 o 
  -6   1   8       38.25       47.32      4.57 o 
  -5   1   8       88.62       90.30      3.75 o 
  -4   1   8       35.27       32.72      2.89 o 
  -3   1   8        9.46        7.35      1.73 o 
  -2   1   8      228.84      229.41      4.57 o 
  -1   1   8      353.40      324.82      5.46 o 
   0   1   8        3.58        1.71      1.54 o 
   1   1   8        1.68        0.64      1.44 o 
   2   1   8      111.88      109.83      3.32 o 
   3   1   8        5.65        4.32      2.56 o 
   4   1   8     2155.08     2195.11     36.82 o 
   5   1   8       86.12       98.15      6.46 o 
   6   1   8      237.78      248.07      9.79 o 
   7   1   8      111.04      101.31      6.84 o 
   8   1   8      197.18      188.56      9.16 o 
   9   1   8       70.55       69.74     11.83 o 
 -10   2   8        1.23       -0.31      2.08 o 
  -9   2   8      236.06      239.96      6.59 o 
  -8   2   8       77.09       70.80      3.88 o 
  -7   2   8       29.31       33.67      2.91 o 
  -6   2   8      286.39      289.00      9.08 o 
  -5   2   8        0.67        0.49      1.59 o 
  -4   2   8       17.62       18.51      2.13 o 
  -3   2   8       25.11       29.88      2.39 o 
  -2   2   8        0.08        0.05      1.19 o 
  -1   2   8      392.47      377.31      6.05 o 
   0   2   8       81.79       79.64      3.35 o 
   1   2   8       37.12       32.72      2.49 o 
   2   2   8        8.66       10.16      1.55 o 
   3   2   8      191.38      192.34      5.99 o 
   4   2   8       42.14       57.28      5.12 o 
   5   2   8      468.36      479.45     13.48 o 
   6   2   8       33.07       41.47      4.86 o 
   7   2   8       50.72       44.60      5.25 o 
   8   2   8      118.92      142.56      8.28 o 
   9   2   8        3.80        7.24      3.87 o 
 -10   3   8       24.42       29.57      3.14 o 
  -9   3   8        7.63        1.05      2.00 o 
  -8   3   8       20.23       17.06      3.29 o 
  -7   3   8       74.60       68.00      3.94 o 
  -6   3   8        5.01        7.18      2.00 o 
  -5   3   8       28.38       28.82      2.55 o 
  -4   3   8       36.54       40.35      2.70 o 
  -3   3   8       50.99       52.54      2.50 o 
  -2   3   8      186.20      183.79      4.16 o 
  -1   3   8      252.01      247.48      5.37 o 
   0   3   8      227.42      248.28      5.29 o 
   1   3   8      423.72      420.85      7.08 o 
   2   3   8       84.69       82.93      2.96 o 
   3   3   8      191.52      181.90      5.79 o 
   4   3   8       14.94       22.85      3.87 o 
   5   3   8        0.47        3.17      3.17 o 
   6   3   8        0.13        1.98      7.10 o 
   7   3   8       14.21       15.24      4.15 o 
   8   3   8      155.77      196.39     10.60 o 
   9   3   8      135.50      166.52      8.86 o 
 -10   4   8        0.02       -1.89      1.95 o 
  -9   4   8       38.63       46.80      3.47 o 
  -8   4   8      206.48      189.41      5.81 o 
  -7   4   8      695.67      664.67     11.13 o 
  -6   4   8      425.74      423.39      8.38 o 
  -5   4   8       67.86       68.42      3.43 o 
  -4   4   8       16.75       17.49      2.09 o 
  -3   4   8      338.82      343.02      5.98 o 
  -2   4   8      353.51      334.22      6.48 o 
  -1   4   8        1.23       -1.84      1.22 o 
   0   4   8       42.90       39.59      2.43 o 
   1   4   8      140.20      142.30      4.59 o 
   2   4   8      153.10      150.07      3.85 o 
   3   4   8        2.69        4.29      2.91 o 
   4   4   8       82.49       78.97      5.72 o 
   5   4   8        0.22        2.17      2.89 o 
   6   4   8      371.89      390.32     15.29 o 
   7   4   8        0.08       -3.71      2.47 o 
   8   4   8        0.02        4.82      3.51 o 
   9   4   8       79.19      105.08      7.52 o 
 -10   5   8      138.83      145.45      6.08 o 
  -9   5   8       13.21        7.13      2.32 o 
  -8   5   8      118.97      116.56      4.72 o 
  -7   5   8      292.50      302.16      7.15 o 
  -6   5   8      149.16      142.83      4.81 o 
  -5   5   8       94.74       84.56      4.03 o 
  -4   5   8      104.35       93.42      3.31 o 
  -3   5   8      458.66      477.21      8.20 o 
  -2   5   8        5.43        2.93      1.59 o 
  -1   5   8      290.03      278.00      8.84 o 
   0   5   8       59.87       52.52      3.10 o 
   1   5   8       25.79       17.61      2.19 o 
   2   5   8        7.30        7.82      1.56 o 
   3   5   8       76.21       80.43      5.63 o 
   4   5   8      152.65      151.86      7.42 o 
   5   5   8      102.58       87.97      6.01 o 
   6   5   8       23.88       18.81      4.02 o 
   7   5   8       94.28       89.46      6.58 o 
   8   5   8       28.06       27.98      6.57 o 
   9   5   8        0.09        5.21      3.73 o 
  -9   6   8       22.71       24.48      3.26 o 
  -8   6   8      204.36      210.69      7.08 o 
  -7   6   8       33.76       31.27      3.32 o 
  -6   6   8       22.76       21.37      2.91 o 
  -5   6   8      215.20      202.29      6.40 o 
  -4   6   8      180.41      178.84      4.93 o 
  -3   6   8        8.06        5.33      1.71 o 
  -2   6   8      355.83      359.68      7.83 o 
  -1   6   8      850.50      843.42     13.41 o 
   0   6   8      236.98      230.49      7.79 o 
   1   6   8      226.73      223.94      5.86 o 
   2   6   8      314.26      342.96     10.69 o 
   3   6   8       62.93       55.09      4.90 o 
   4   6   8       95.72       98.09      9.54 o 
   5   6   8        7.05       13.06      5.69 o 
   6   6   8       30.24       14.55      5.88 o 
   7   6   8      128.35      153.46     12.33 o 
   8   6   8      168.41      238.70     15.56 o 
   9   6   8      167.49      203.27     15.12 o 
  -9   7   8        0.97        4.35      2.43 o 
  -8   7   8       31.46       23.97      3.24 o 
  -7   7   8      465.11      455.78     10.38 o 
  -6   7   8      322.68      317.34      8.32 o 
  -5   7   8       23.13       27.44      4.02 o 
  -4   7   8       10.65       14.73      2.15 o 
  -3   7   8        0.35        0.32      1.79 o 
  -2   7   8      895.20      906.86     14.35 o 
  -1   7   8      169.36      163.85      5.31 o 
   0   7   8        0.30       -0.52      1.62 o 
   1   7   8      776.44      756.53     12.23 o 
   2   7   8     1030.19     1010.50     42.35 o 
   3   7   8      319.95      303.95     10.24 o 
   4   7   8      476.12      452.91     12.92 o 
   5   7   8      559.67      549.13     22.28 o 
   6   7   8       27.28       25.07      7.02 o 
   7   7   8       52.46       37.81      7.53 o 
   8   7   8       84.68      100.36     11.44 o 
  -9   8   8       54.32       47.62      4.09 o 
  -8   8   8      233.18      237.13      7.62 o 
  -7   8   8       29.77       23.30      3.15 o 
  -6   8   8       10.97        8.18      2.40 o 
  -5   8   8       67.67       71.61      3.52 o 
  -4   8   8      107.37       84.75      5.06 o 
  -3   8   8      371.77      333.09      7.86 o 
  -2   8   8       21.71       19.07      2.49 o 
  -1   8   8     1439.38     1455.80     29.68 o 
   0   8   8      876.56      890.81     14.00 o 
   1   8   8        5.31        4.37      1.86 o 
   2   8   8      198.21      215.01      8.50 o 
   3   8   8       66.57       59.38      5.22 o 
   4   8   8      359.74      365.53     11.68 o 
   5   8   8        7.00        2.63      4.93 o 
   6   8   8       55.07       73.94      9.49 o 
   7   8   8        0.95        1.17      5.20 o 
   8   8   8      642.83      695.27     27.59 o 
  -9   9   8       11.86       12.85      2.99 o 
  -8   9   8        1.84       -0.47      2.48 o 
  -7   9   8       46.88       46.22      3.87 o 
  -6   9   8        0.25       -2.22      1.86 o 
  -5   9   8      121.74      121.84      6.03 o 
  -4   9   8      329.48      301.57      7.69 o 
  -3   9   8      238.30      218.16      6.37 o 
  -2   9   8       96.63      104.20      4.50 o 
  -1   9   8       72.10       75.23      3.95 o 
   0   9   8       10.44       11.04      2.96 o 
   1   9   8       26.52       29.07      2.72 o 
   2   9   8      176.53      161.95      7.69 o 
   3   9   8       49.19       30.35      4.34 o 
   4   9   8        2.97        0.06      5.57 o 
   5   9   8       96.92      119.77      7.31 o 
   6   9   8       27.86       25.02      6.97 o 
   7   9   8       39.12       44.23      8.46 o 
   8   9   8      129.09      181.26     14.58 o 
  -8  10   8        1.10        1.76      2.35 o 
  -7  10   8        0.07        1.49      2.22 o 
  -6  10   8       36.99       34.31      3.10 o 
  -5  10   8        1.17       -0.08      2.01 o 
  -4  10   8      314.46      291.14      7.64 o 
  -3  10   8      206.72      223.26      9.93 o 
  -2  10   8        1.32        0.27      1.79 o 
  -1  10   8      471.45      507.38     10.03 o 
   0  10   8        1.39        4.48      1.89 o 
   1  10   8      116.57      131.37      4.78 o 
   2  10   8      171.27      169.66     10.52 o 
   3  10   8       14.74       17.10      3.83 o 
   4  10   8       12.68       10.88      6.00 o 
   5  10   8      170.42      158.61      8.56 o 
   6  10   8      164.40      195.09     14.26 o 
   7  10   8        6.12        8.19      6.02 o 
   8  10   8       22.24       30.08      8.10 o 
  -8  11   8        3.06        0.57      2.36 o 
  -7  11   8      145.96      157.48      6.30 o 
  -6  11   8       75.36       66.59      4.54 o 
  -5  11   8       31.51       39.80      3.52 o 
  -4  11   8       22.69       19.36      2.93 o 
  -3  11   8       14.03       11.80      4.97 o 
  -2  11   8      129.83      134.66      5.25 o 
  -1  11   8       28.45       32.47      3.10 o 
   0  11   8        2.44        0.10      1.87 o 
   1  11   8        4.57        5.51      2.02 o 
   2  11   8       16.95       18.62      5.23 o 
   3  11   8        0.34       -3.88      2.59 o 
   4  11   8        0.01       -1.60      2.80 o 
   5  11   8       99.06       90.00      9.57 o 
   6  11   8        7.91       -0.24      5.47 o 
   7  11   8      178.89      218.83     15.58 o 
  -8  12   8       37.00       40.71      3.98 o 
  -7  12   8        2.71       -0.10      2.30 o 
  -6  12   8       43.26       42.47      3.85 o 
  -5  12   8       35.94       33.65      3.43 o 
  -4  12   8      172.03      151.85      5.79 o 
  -3  12   8      572.75      571.57     11.47 o 
  -2  12   8     1117.48     1110.15     17.54 o 
  -1  12   8      684.16      661.06     12.20 o 
   0  12   8        0.42        0.34      1.90 o 
   1  12   8        3.57        2.28      4.07 o 
   2  12   8      249.68      250.38     13.14 o 
   3  12   8       31.71       25.90      4.39 o 
   4  12   8       23.93       23.70      4.66 o 
   5  12   8       38.84       25.57      4.62 o 
   6  12   8        0.17        4.79      3.63 o 
   7  12   8       13.88       38.54      8.75 o 
  -7  13   8       48.67       50.39      6.52 o 
  -6  13   8        0.78       -1.37      2.84 o 
  -5  13   8       63.22       69.88      4.46 o 
  -4  13   8       35.41       35.88      3.51 o 
  -3  13   8       18.31       16.69      3.59 o 
  -2  13   8        0.61        1.56      2.26 o 
  -1  13   8      232.10      223.09      6.77 o 
   0  13   8      121.01      112.65      4.88 o 
   1  13   8       17.95       16.61      5.26 o 
   2  13   8       14.42        9.46      4.96 o 
   3  13   8       82.65       83.73      6.57 o 
   4  13   8       12.49       10.06      4.03 o 
   5  13   8      147.07      183.66      9.16 o 
   6  13   8       42.53       66.53      6.56 o 
  -6  14   8       76.62       72.87      6.41 o 
  -5  14   8      159.26      150.54      6.12 o 
  -4  14   8       53.70       52.40      5.43 o 
  -3  14   8       70.03       81.68      4.62 o 
  -2  14   8      454.29      475.68     12.95 o 
  -1  14   8      171.32      166.93      7.14 o 
   0  14   8       31.00       32.42      3.19 o 
   1  14   8        6.11       17.37      5.37 o 
   2  14   8       33.70       27.89      6.13 o 
   3  14   8        1.75        3.58      4.28 o 
   4  14   8       13.88       25.52      4.82 o 
   5  14   8       99.27      137.74     10.66 o 
   6  14   8       10.47        9.63      4.70 o 
  -6  15   8        0.40        1.62      2.52 o 
  -5  15   8        4.50       11.24      2.90 o 
  -4  15   8       11.68       15.17      2.95 o 
  -3  15   8        1.35       -1.41      2.20 o 
  -2  15   8      294.53      301.58      8.32 o 
  -1  15   8      440.67      431.14     10.29 o 
   0  15   8       39.44       43.57      4.33 o 
   1  15   8      321.41      340.25     16.21 o 
   2  15   8       28.76       25.23      6.29 o 
   3  15   8        1.59        5.61      4.63 o 
   4  15   8       16.42       19.65      4.71 o 
   5  15   8       21.22       37.73      5.59 o 
  -5  16   8        0.45        1.15      2.48 o 
  -4  16   8       17.63       29.17      3.60 o 
  -3  16   8       42.10       50.88      4.09 o 
  -2  16   8      145.20      150.56      7.41 o 
  -1  16   8       45.51       49.23     12.22 o 
   0  16   8      334.22      342.63     16.83 o 
   1  16   8        9.60        9.35      5.04 o 
   2  16   8        0.12       -2.98      4.28 o 
   3  16   8       23.97       22.47      6.48 o 
   4  16   8        9.51        2.49      3.92 o 
  -4  17   8        6.74       10.01      3.44 o 
  -3  17   8       29.69       36.79      4.89 o 
  -2  17   8      127.09      136.72      7.22 o 
  -1  17   8       33.85       36.98      4.56 o 
   0  17   8       19.61       44.20      7.53 o 
   1  17   8       10.12        5.94      5.45 o 
   2  17   8        3.96       -3.25      4.58 o 
   3  17   8        4.96       12.44      6.13 o 
  -2  18   8      248.61      290.74     10.31 o 
  -1  18   8      196.18      193.91      8.44 o 
   0  18   8      249.35      273.74     15.77 o 
   1  18   8        3.01       -3.17      4.50 o 
  -9   1   9       19.29       18.23      2.92 o 
  -8   1   9        1.60        7.18      2.34 o 
  -7   1   9      230.90      218.95      7.10 o 
  -6   1   9        0.34        1.01      2.12 o 
  -5   1   9        5.69       10.98      2.18 o 
  -4   1   9       75.83       76.59      3.68 o 
  -3   1   9       87.37       92.75      6.82 o 
  -2   1   9        2.75        1.43      1.58 o 
  -1   1   9       30.40       24.78      2.25 o 
   0   1   9       64.88       67.53      3.10 o 
   1   1   9      857.80      851.65     13.61 o 
   2   1   9      467.76      459.18     15.67 o 
   3   1   9       57.80       57.50      5.47 o 
   4   1   9        9.03       12.91      3.76 o 
   5   1   9      160.99      169.76      8.57 o 
   6   1   9        1.64        1.36      3.50 o 
   7   1   9       25.38       17.63      4.55 o 
   8   1   9        2.10        4.20      3.81 o 
  -9   2   9      475.69      474.76      9.95 o 
  -8   2   9      255.96      254.92      6.98 o 
  -7   2   9        5.01        0.91      2.05 o 
  -6   2   9      113.13      130.24      6.66 o 
  -5   2   9      206.10      210.38      5.82 o 
  -4   2   9      341.90      323.43      7.13 o 
  -3   2   9       88.07       89.74      3.80 o 
  -2   2   9        0.48       -0.12      1.49 o 
  -1   2   9       23.15       23.89      1.99 o 
   0   2   9        9.08        2.16      1.78 o 
   1   2   9       14.54       17.03      2.34 o 
   2   2   9      480.66      462.78     16.99 o 
   3   2   9      478.43      492.71     13.76 o 
   4   2   9       60.00       58.69      5.56 o 
   5   2   9      221.39      209.75      9.48 o 
   6   2   9      284.30      319.41     11.77 o 
   7   2   9       53.44       68.21      6.27 o 
   8   2   9       17.43       13.96      7.98 o 
  -9   3   9       85.27      102.67      5.72 o 
  -8   3   9      164.46      163.23      5.69 o 
  -7   3   9      260.56      263.95      6.95 o 
  -6   3   9       10.29       10.63      2.29 o 
  -5   3   9       22.39       29.26      2.74 o 
  -4   3   9       24.28       28.58      2.69 o 
  -3   3   9        0.03       -0.19      1.61 o 
  -2   3   9       46.23       40.21      2.77 o 
  -1   3   9       36.86       35.47      3.21 o 
   0   3   9      347.53      327.40      6.50 o 
   1   3   9       18.68       13.35      2.16 o 
   2   3   9      565.52      561.98     18.10 o 
   3   3   9      329.57      347.06     24.45 o 
   4   3   9        8.64        6.51      3.93 o 
   5   3   9        0.55        2.49      3.37 o 
   6   3   9      696.69      772.92     19.24 o 
   7   3   9       48.81       46.30      5.65 o 
   8   3   9       18.12       20.83      5.00 o 
  -8   4   9       12.54       14.72      2.67 o 
  -7   4   9      594.34      608.03     11.03 o 
  -6   4   9       43.37       36.61      3.12 o 
  -5   4   9       14.28       13.06      2.27 o 
  -4   4   9      423.90      414.69      8.27 o 
  -3   4   9      708.96      668.31     12.42 o 
  -2   4   9       28.74       26.97      2.39 o 
  -1   4   9       48.72       54.08      2.99 o 
   0   4   9      589.57      558.57      9.05 o 
   1   4   9       20.17       14.81      1.95 o 
   2   4   9       10.77       11.38      3.98 o 
   3   4   9       70.60       77.19      5.90 o 
   4   4   9       90.16       90.74      6.40 o 
   5   4   9      118.84      123.03      7.53 o 
   6   4   9       26.07       30.70      5.16 o 
   7   4   9       24.44       23.91      4.77 o 
  -8   5   9       73.20       65.76      4.06 o 
  -7   5   9       42.92       40.74      3.34 o 
  -6   5   9       65.88       71.94      3.92 o 
  -5   5   9       13.48       19.30      2.81 o 
  -4   5   9      180.01      173.77      6.11 o 
  -3   5   9       86.22       81.04      4.46 o 
  -2   5   9       70.42       73.09      4.21 o 
  -1   5   9      139.48      124.78      4.18 o 
   0   5   9      125.21      120.36      6.01 o 
   1   5   9       42.83       44.86      2.73 o 
   2   5   9      471.52      474.74     11.94 o 
   3   5   9       26.85       18.35      5.91 o 
   4   5   9       68.90       70.87      9.27 o 
   5   5   9       17.56       17.18      6.29 o 
   6   5   9      201.42      224.11     15.20 o 
   7   5   9       28.73       29.65      7.64 o 
  -8   6   9       64.07       62.87      4.60 o 
  -7   6   9        0.13        2.05      2.39 o 
  -6   6   9        4.85        3.40      2.32 o 
  -5   6   9       18.00       25.47      3.13 o 
  -4   6   9       59.23       53.55      3.84 o 
  -3   6   9      422.23      414.00      9.42 o 
  -2   6   9      117.95      110.41      5.07 o 
  -1   6   9        1.97        3.77      1.75 o 
   0   6   9       14.81       16.05      2.49 o 
   1   6   9      133.59      149.13      5.74 o 
   2   6   9       11.68       13.82      4.61 o 
   3   6   9       69.34       65.45      8.67 o 
   4   6   9      108.28      122.88     11.41 o 
   5   6   9        0.07        0.65      5.15 o 
   6   6   9        5.88        4.91      5.91 o 
   7   6   9      140.10      150.20     13.33 o 
  -8   7   9       54.57       76.64      4.96 o 
  -7   7   9       48.81       51.68      4.22 o 
  -6   7   9        9.15       11.86      2.82 o 
  -5   7   9       33.99       33.28      4.66 o 
  -4   7   9       12.33       18.80      2.83 o 
  -3   7   9      471.11      439.34      8.33 o 
  -2   7   9        6.94       -0.13      1.76 o 
  -1   7   9       68.28       69.16      3.85 o 
   0   7   9       15.75       20.43      5.56 o 
   1   7   9        1.68        0.84      3.58 o 
   2   7   9      271.52      295.10     13.58 o 
   3   7   9       47.90       39.60      4.83 o 
   4   7   9        6.58       11.11      6.04 o 
   5   7   9        2.77        0.08      4.72 o 
   6   7   9        0.36       -0.81      5.47 o 
   7   7   9       41.25       74.75     10.49 o 
  -8   8   9       75.21       81.67      5.09 o 
  -7   8   9        7.02       10.83      2.91 o 
  -6   8   9      192.53      191.21      6.84 o 
  -5   8   9      124.88      115.69      5.31 o 
  -4   8   9        8.14       14.40      3.73 o 
  -3   8   9      114.81      103.68      4.51 o 
  -2   8   9      847.75      859.65     24.69 o 
  -1   8   9        5.91        7.08      2.28 o 
   0   8   9        0.32        0.37      1.83 o 
   1   8   9       22.57       30.33      5.77 o 
   2   8   9       54.08       42.50      6.34 o 
   3   8   9      511.38      515.29     14.53 o 
   4   8   9        6.41       -0.33      5.42 o 
   5   8   9       17.21       29.33      7.81 o 
   6   8   9        6.91       -5.91      4.99 o 
   7   8   9      285.75      267.40     17.29 o 
  -7   9   9        0.09        0.48      2.55 o 
  -6   9   9        7.64        8.25      2.60 o 
  -5   9   9      190.77      184.59      6.58 o 
  -4   9   9      309.16      309.08      7.70 o 
  -3   9   9       13.04        9.54      2.77 o 
  -2   9   9        0.03       -1.18      2.18 o 
  -1   9   9       41.03       37.70      3.29 o 
   0   9   9       20.11       21.89      2.85 o 
   1   9   9       22.18       17.67      4.88 o 
   2   9   9      188.46      222.81     12.25 o 
   3   9   9       63.03       71.22      8.09 o 
   4   9   9       93.35      106.60      7.29 o 
   5   9   9        5.71       10.08      6.29 o 
   6   9   9       16.85       13.36      6.86 o 
  -7  10   9        0.00        4.56      2.63 o 
  -6  10   9       72.34       67.69      4.64 o 
  -5  10   9        6.31        8.23      2.70 o 
  -4  10   9       38.92       55.46      4.46 o 
  -3  10   9        6.58        5.87      2.29 o 
  -2  10   9       12.95       19.26      2.87 o 
  -1  10   9        2.58        0.55      2.40 o 
   0  10   9      104.37      108.32      8.21 o 
   1  10   9        0.12       -4.68      3.12 o 
   2  10   9       15.64        9.40      4.93 o 
   3  10   9        4.24        3.91      3.49 o 
   4  10   9        2.70        4.60      3.71 o 
   5  10   9       13.15       12.77      6.50 o 
   6  10   9       20.99       30.49      8.46 o 
  -6  11   9        2.76        0.97      2.38 o 
  -5  11   9        5.33        3.78      2.44 o 
  -4  11   9       61.45       58.53      4.16 o 
  -3  11   9      548.74      582.64     11.84 o 
  -2  11   9       32.60       40.52      3.57 o 
  -1  11   9      427.25      437.43     10.00 o 
   0  11   9       40.79       43.30      3.49 o 
   1  11   9       22.40       26.18      5.96 o 
   2  11   9       42.09       51.14      7.16 o 
   3  11   9       82.02       91.36      8.97 o 
   4  11   9        4.56        3.69      3.67 o 
   5  11   9      160.73      174.89     11.38 o 
  -6  12   9       51.06       53.66      4.37 o 
  -5  12   9       26.34       22.74      3.32 o 
  -4  12   9       17.83       23.27      3.75 o 
  -3  12   9      159.21      156.21      6.03 o 
  -2  12   9       13.15       11.89      3.11 o 
  -1  12   9        3.76        5.90      2.44 o 
   0  12   9      107.23      118.25      9.51 o 
   1  12   9      116.39      138.63     10.68 o 
   2  12   9       34.90       41.87      6.99 o 
   3  12   9       46.28       51.79      7.67 o 
   4  12   9       21.73       27.75      5.11 o 
   5  12   9       32.56       50.92      7.03 o 
  -5  13   9        1.91        0.13      2.38 o 
  -4  13   9      137.58      151.17      6.17 o 
  -3  13   9       37.77       31.30      3.47 o 
  -2  13   9       36.05       29.75      3.87 o 
  -1  13   9        0.30        0.62      2.18 o 
   0  13   9       66.02       86.16      9.11 o 
   1  13   9      165.78      202.97     12.55 o 
   2  13   9        0.32       -0.62      4.36 o 
   3  13   9        1.57        1.82      4.80 o 
   4  13   9        6.09        1.38      3.82 o 
  -4  14   9      356.78      348.47     15.67 o 
  -3  14   9      538.45      549.01     11.89 o 
  -2  14   9       12.42        4.61      2.52 o 
  -1  14   9      142.07      142.78      5.81 o 
   0  14   9       26.51       34.45      6.99 o 
   1  14   9        0.89        3.41      4.80 o 
   2  14   9        0.00        0.43      4.80 o 
   3  14   9       66.89       59.44      8.27 o 
  -3  15   9        1.31        2.51      3.32 o 
  -2  15   9       37.47       43.32      3.93 o 
  -1  15   9      205.53      157.21      6.18 o 
   0  15   9        0.38       -6.46      4.31 o 
   1  15   9       22.71       26.83      6.69 o 
   2  15   9       43.69       50.09      8.21 o 
  -7   0  10      900.18      876.36     20.23 o 
  -6   0  10        0.20        0.64      2.85 o 
  -5   0  10       11.70       20.39      3.97 o 
  -4   0  10      163.81      177.36      7.93 o 
  -3   0  10       32.00       28.76      3.91 o 
  -2   0  10      446.03      421.71     11.93 o 
  -1   0  10        7.73       15.57      4.26 o 
   0   0  10      460.06      426.00     16.37 o 
   1   0  10       68.33       65.72      6.72 o 
   3   0  10      373.33      329.19     16.75 o 
   4   0  10       13.08       11.95      5.58 o 
   5   0  10      105.82      121.91     11.38 o 
   6   0  10      224.28      250.21     15.91 o 
  -7   1  10        0.16        5.47      2.39 o 
  -6   1  10      162.12      170.11      5.84 o 
  -5   1  10      191.39      201.19      6.02 o 
  -4   1  10       37.23       38.38      3.07 o 
  -3   1  10       22.68       21.79      2.56 o 
  -2   1  10       13.39       13.28      2.27 o 
  -1   1  10       49.28       45.95      3.00 o 
   0   1  10      246.82      248.12      8.17 o 
   1   1  10      230.27      226.45     11.76 o 
   3   1  10        4.43        7.56      3.79 o 
   4   1  10       29.75       31.76      4.82 o 
   5   1  10        0.19        2.25      3.57 o 
   6   1  10       45.44       57.23      6.31 o 
  -7   2  10        6.87        5.69      2.54 o 
  -6   2  10       14.30       18.95      2.82 o 
  -5   2  10       18.78       21.81      2.75 o 
  -4   2  10      134.54      145.21      5.07 o 
  -3   2  10       48.94       45.13      3.21 o 
  -2   2  10      141.84      133.51      4.66 o 
  -1   2  10       16.98       21.12      2.74 o 
   0   2  10       19.09       17.06      2.58 o 
   1   2  10      507.59      511.73     18.05 o 
   3   2  10        1.43       -1.30      4.93 o 
   4   2  10        2.27       -0.43      3.51 o 
   5   2  10        3.21        2.99      3.63 o 
   6   2  10       13.94       14.56      4.99 o 
  -7   3  10      258.08      285.63      7.68 o 
  -6   3  10        0.24        1.91      2.18 o 
  -5   3  10       18.06       19.11      2.64 o 
  -4   3  10       80.48       89.85      5.02 o 
  -3   3  10       12.09        9.12      2.57 o 
  -2   3  10       92.21       84.36      4.48 o 
  -1   3  10       20.60       18.36      2.73 o 
   0   3  10        4.40        4.71      2.11 o 
   1   3  10      276.60      287.83     13.12 o 
   3   3  10       10.85       20.63      6.50 o 
   4   3  10       21.57       25.02      7.13 o 
   5   3  10       34.52       46.89      8.59 o 
   6   3  10       45.37       43.28      8.54 o 
  -7   4  10       69.57       79.41      6.15 o 
  -6   4  10       19.16       20.06      2.87 o 
  -5   4  10       57.82       58.62      4.37 o 
  -4   4  10       52.44       50.61      4.02 o 
  -3   4  10      182.15      176.58      6.37 o 
  -2   4  10        0.41       -0.84      2.34 o 
  -1   4  10       11.66       16.00      2.75 o 
   0   4  10       82.40       91.29      4.45 o 
   1   4  10       86.28       81.50      7.45 o 
   3   4  10       56.44       53.42      8.46 o 
   4   4  10        6.26        1.98      5.29 o 
   5   4  10        6.47        7.16      6.10 o 
  -6   5  10       62.37       75.15      4.87 o 
  -5   5  10        0.05        1.74      2.42 o 
  -4   5  10       21.34       20.85      3.09 o 
  -3   5  10        3.10        6.96      3.99 o 
  -2   5  10       69.62       72.41      4.28 o 
  -1   5  10        9.64        5.70      2.75 o 
   0   5  10       12.39       16.96      2.26 o 
   1   5  10       27.44       41.52      5.85 o 
   2   5  10       82.94       82.15      7.62 o 
   4   5  10        0.57       -1.68      5.39 o 
   5   5  10        2.77        3.58      5.58 o 
  -6   6  10      135.15      125.83      6.00 o 
  -5   6  10      254.19      251.33      7.99 o 
  -4   6  10        1.08        1.59      2.24 o 
  -3   6  10       64.77       75.78      4.50 o 
  -2   6  10       22.16       14.63      2.81 o 
  -1   6  10       35.96       31.77      2.75 o 
   0   6  10       28.55       21.69      2.47 o 
   1   6  10      223.51      233.76      8.56 o 
   2   6  10       16.52        6.31      4.04 o 
   4   6  10        3.94       -5.80      4.53 o 
   5   6  10        7.27        1.95      6.18 o 
  -6   7  10       68.87       72.02      4.86 o 
  -5   7  10        0.00        1.78      2.36 o 
  -4   7  10       20.92       16.52      2.99 o 
  -3   7  10      216.37      225.65      7.27 o 
  -2   7  10       52.97       46.78      3.78 o 
  -1   7  10        0.86       -1.56      1.66 o 
   0   7  10       24.40       31.80      6.84 o 
   1   7  10        8.54        7.48      3.11 o 
   2   7  10        3.68        6.00      2.95 o 
   4   7  10        1.70       -0.49      5.37 o 
   5   7  10       40.28       47.32      9.38 o 
  -5   8  10        0.13        0.02      2.32 o 
  -4   8  10       23.34       17.94      3.15 o 
  -3   8  10       12.69        7.86      2.60 o 
  -2   8  10       49.53       53.79      3.47 o 
  -1   8  10       42.32       40.42      3.06 o 
   0   8  10        0.01       -4.04      3.58 o 
   1   8  10       17.15       22.87      5.58 o 
   2   8  10       43.49       26.32      5.99 o 
   4   8  10       35.01       42.96      8.94 o 
  -5   9  10      299.86      299.92      8.84 o 
  -4   9  10      132.26      140.43      6.09 o 
  -3   9  10        3.01        8.91      2.79 o 
  -2   9  10       98.83       82.83      3.99 o 
  -1   9  10       33.58       37.94      3.43 o 
   0   9  10        8.31       13.61      5.04 o 
   1   9  10        0.04       -4.99      3.63 o 
   2   9  10      173.71      194.57     12.25 o 
   3   9  10       29.18       30.92      6.61 o 
   4   9  10       11.89       16.34      7.56 o 
  -4  10  10       12.50        8.96      2.85 o 
  -3  10  10      280.56      276.96      8.20 o 
  -2  10  10        2.79        1.57      2.89 o 
  -1  10  10       18.88       16.29      2.95 o 
   0  10  10      114.30      123.83      9.68 o 
   1  10  10       40.43       44.15      7.02 o 
   2  10  10        2.31        9.65      5.34 o 
   3  10  10       43.75       40.60      7.32 o 
  -3  11  10      240.80      255.23     12.66 o 
  -2  11  10       28.25       26.72      3.28 o 
  -1  11  10        7.85        6.18      2.60 o 
   0  11  10      175.56      200.10     12.30 o 
   1  11  10       39.47       35.99      6.78 o 
   2  11  10        0.03       -2.17      4.53 o 
  -2  12  10       61.61       66.81      4.50 o 
  -1  12  10      336.89      384.62     17.59 o 
   0  12  10      126.65      153.46     11.55 o 
   1  12  10        5.03        7.18      5.39 o 
  -4   1  11        0.82        0.33      1.97 o 
  -3   1  11       34.41       31.74      3.05 o 
  -2   1  11      144.86      152.09      6.05 o 
  -1   1  11       25.16       23.45      3.15 o 
   0   1  11      180.79      183.25     19.92 o 
  -4   2  11       42.40       44.66      3.60 o 
  -3   2  11        0.16       -2.06      2.27 o 
  -2   2  11        1.50        2.72      2.36 o 
  -1   2  11       32.17       37.60      3.92 o 
   0   2  11      415.08      391.20     16.48 o 
  -4   3  11       57.60       51.53      4.34 o 
  -3   3  11       30.93       34.47      3.63 o 
  -2   3  11        0.05        2.02      2.29 o 
  -1   3  11       18.44       25.81      3.24 o 
   0   3  11        5.30       10.06      4.72 o 
  -3   4  11       45.57       44.97      4.02 o 
  -2   4  11        0.14        2.17      2.37 o 
  -1   4  11        6.70        5.95      2.51 o 
   0   4  11        8.19        1.63      3.74 o 
  -3   5  11       64.72       62.06      4.57 o 
  -2   5  11        5.26       12.45      2.82 o 
  -1   5  11      150.52      167.56      7.48 o 
   0   5  11       62.96       66.59      7.56 o 
  -2   6  11       52.19       55.26      4.27 o 
  -1   6  11       88.49      104.33      5.19 o 
   0   6  11       41.15       35.04      6.26 o 
   1   6  11        0.96       -1.08      3.71 o 
                                                 
